# Supplementary material for: Modulating TRPV1 and TRPA1 channels: a viable strategy for treating asthma using Chinese herbal medicines
Source: Front Pharmacol. 2025 Jul 3;16:1573901. doi: 10.3389/fphar.2025.1573901 (PMC12267179; doi:10.3389/fphar.2025.1573901)
Supplement: Supplementary file 1 [file Table2.xls]

## Sheet: sheet1
Patent Application Summary for Chinese Herbal
NO.	Patent No.	Title	Status	Applicant	Filing Date	Publication Date
1	CN117982598B	A Lactobacillus reuteri Glory LR15 Composition for Modulating Obesity-Associated Asthma and Its Application	Granted	Harbin Sunflower Pharmaceutical Group Co.,ltd	2024-04-03	2024-06-21
2	CN118161484B	A Pharmaceutical Composition for Treating Asthma and Its Use	Granted	Heilongjiang University of Chinese Medicine	2024-03-11	2025-03-04
3	CN117298124B	Use of Ganoderic Acid T in Preparing a Medicament for Treating Allergic Asthma	Granted	Institute of Chinese Materia Medica, China Academy of Chinese Medical Sciences	2023-11-28	2024-02-09
4	CN117224518B	Use of Sofalcone in Preparing a Medicament for Preventing/Treating Allergic Asthma	Granted	Institute of Chinese Materia Medica, China Academy of Chinese Medical Sciences	2023-11-10	2024-02-02
5	CN117018132B	A Traditional Chinese Medicine for Treating Cough Variant Asthma	Granted	Shanxi Academy of Traditional Chinese Medicine	2023-07-11	2024-04-02
6	CN115814022B	A Traditional Chinese Medicine Composition, Its Preparation Method, and Its Use in Preparing a Medicament for Preventing and/or Treating Asthma	Granted	Shanghai Hospital of Traditional Chinese Medicine	2022-12-13	2024-07-02
7	CN115869357B	A Pharmaceutical-Fungal Composition for Treating Asthma, Its Preparation Method and Application	Granted	Wuxi Hospital of Traditional Chinese Medicine (Wuxi Institute of Traditional Chinese Medicine, Wuxi Traditional Chinese Medicine Orthopedics and Traumatology Center, Wuxi Traditional Chinese Medicine Health Management Center, Wuxi Longsha Medical School Research Institute) | Jiangnan University	2022-11-30	2024-01-16
8	CN115887607B	A Time-Pattern Differentiation-Based Traditional Chinese Medicine Composition for Treating Cough Variant Asthma and Its Application	Granted	Shanghai Hospital of Traditional Chinese Medicine	2022-11-24	2023-09-22
9	CN115814047B	A Traditional Chinese Medicine Composition for Preventing and Treating Stable-Stage Asthma and Its Application	Granted	Shanghai Hospital of Traditional Chinese Medicine	2022-11-24	2023-11-03
10	CN116098968B	A Traditional Chinese Medicine Composition for Treating Asthma with Yang-Qi Deficiency and Unconsolidated Exterior Defense Syndrome and Its Application	Granted	Longhua Hospital Affiliated to Shanghai University of Traditional Chinese Medicine	2022-10-20	2024-01-30
11	CN115624586B	A Traditional Chinese Medicine Composition for Treating Steroid-Dependent Asthma and Its Application	Granted	The First Affiliated Hospital of Henan University of Chinese Medicine	2022-08-22	2023-11-14
12	CN114917287B	A Traditional Chinese Medicine Composition for Treating Allergic Asthma, Its Preparation Method and Application	Granted	The First Affiliated Hospital of Henan University of Chinese Medicine	2022-06-20	2023-12-08
13	CN114732887B	A Traditional Chinese Medicine Composition for Treating Bronchial Asthma	Granted	Ningxia Hui Autonomous Region Hospital of Traditional Chinese Medicine and Research Institute of Traditional Chinese Medicine	2022-04-20	2023-08-22
14	CN114748465B	A Pharmaceutical Composition for Treating Pediatric Asthma and Its Use	Granted	Heilongjiang University of Chinese Medicine	2022-04-11	2023-01-24
15	CN114470046B	A Traditional Chinese Medicine Formula for Treating Allergic Asthma and Its Application	Granted | Patent Right Transfer	Beijing Wangqi Medical Research Institute	2022-04-07	2023-05-23
16	CN114732889B	A Traditional Chinese Medicine Composition and Oral Formulation for Treating Phlegm-Turbidity Obstructing Lung Syndrome in Acute Exacerbation of Bronchial Asthma	Granted	The First Affiliated Hospital of Henan University of Chinese Medicine	2022-03-29	2023-09-19
17	CN114558066B	A Pharmaceutical Composition for Treating Cough Variant Asthma and Its Preparation Method	Granted	Beijing University of Chinese Medicine	2022-03-28	2023-03-31
18	CN114767804B	An Acupoint Application Plaster for Treating Bronchial Asthma and Its Preparation Method	Granted	Shanghai Hospital of Traditional Chinese Medicine	2022-03-25	2022-10-11
19	CN114632129B	A Traditional Chinese Medicine for Treating Pediatric Cough Variant Asthma and Its Preparation Method	Granted	Guo Kai | Xiao Heyin	2022-03-25	2023-09-12
20	CN114504591B	Pharmaceutical Use of Ganoderma lucidum tRFs in Asthma Treatment	Granted	Macau University of Science and Technology	2022-03-03	2024-01-16
21	CN115569156B	A Gynostemma pentaphyllum-Fermented Mycelium Extract Significantly Improving Bronchial Asthma Inflammation and Its Application	Granted	Guizhou University of Traditional Chinese Medicine	2022-02-23	2023-08-04
22	CN114209781B	A Traditional Chinese Medicine Composition for Treating Asthma	Granted	Heilongjiang University of Chinese Medicine	2021-12-08	2022-08-05
23	CN114177216B	Analysis Method of Hyssop Essential Oil and Its Application in Preparing a Medicament for Treating Steroid-Resistant Asthma	Granted	Huazhong University of Science and Technology	2021-11-30	2023-03-17
24	CN114259523B	A Traditional Chinese Medicine Composition and Its Use in Preparing a Medicament for Treating Cough Variant Asthma	Granted	Sichuan Academy of Traditional Chinese Medicine Sciences (Sichuan Institute of Chinese Materia Medica)	2020-11-14	2023-02-28
25	CN111870681B	A Traditional Chinese Medicine Composition for Treating Asthma and Its Application	Granted	Longhua Hospital Affiliated to Shanghai University of Traditional Chinese Medicine	2020-08-20	2021-10-08
26	CN111569003B	A Traditional Chinese Medicine Composition for Treating Cough Variant Asthma, Its Extract, and Application	Granted	Chongqing Three Gorges Medical College	2020-05-27	2022-02-01
27	CN110917312B	A Chinese Patent Medicine for Treating Pediatric Cough Variant Asthma with Spleen-Lung Qi Deficiency Syndrome and Its Preparation Method	Granted	Foshan Fosun Chancheng Hospital Co., Ltd.	2019-12-05	2022-01-04
28	CN111000923B	A Traditional Chinese Medicine Preparation for Treating Asthma and Its Preparation Method	Granted	Guangzhou Yutang Huaguan Biotechnology Co., Ltd.	2019-12-03	2022-01-04
29	CN110721193B	Use of Cynomorium songaricum Total Polysaccharides in Preparing a Medicament for Treating Asthma	Granted	China Pharmaceutical University	2019-11-22	2022-09-23
30	CN110251629B	A Traditional Chinese Medicine Composition for Treating Asthma and Its Preparation Method	Granted	Hu Xiji	2019-08-08	2021-09-28
31	CN113509530B	A Traditional Chinese Medicine Compound Preparation for Treating Asthma and Its Preparation Process and Quality Control Method	Granted	Shenzhen Honghui Biopharmaceutical Co., Ltd.	2019-07-11	2022-03-25
32	CN109999090B	A Medicament with Efficacy for Treating Pediatric Asthma and Its Preparation Method and Application	Granted | Patent Right Transfer	Liancheng Xunkang (Zhuhai Hengqin) Pharmaceutical Co., Ltd.	2019-05-15	2021-09-14
33	CN109666614B	Lactobacillus rhamnosus and Its Application in Preparing Health Foods and Pharmaceuticals for Preventing Allergic Asthma	Granted	Southwest University	2019-02-14	2022-05-06
34	CN108721306B	Use of Arenobufagin in Preparing a Medicament for Preventing/Treating Asthma	Granted | License	Yunnan University of Traditional Chinese Medicine	2018-07-10	2020-07-14
35	CN108553595B	Asthma Pill and Its Preparation Method	Granted | Patent Right Transfer	Jiangxi Jiuhua Pharmaceutical Co., Ltd.	2018-07-04	2021-03-05
36	CN110115710B	A Transdermal Absorption Preparation for Treating Asthma	Granted	Beijing Tide Pharmaceutical Co., Ltd.	2018-02-06	2022-12-13
37	CN108079172B	A Medicament for Treating Cough Variant Asthma	Granted	Shanxi Academy of Traditional Chinese Medicine	2018-01-20	2020-05-22
38	CN107737288B	A Traditional Chinese Medicine Composition for Treating Allergic Asthma and Its Preparation Method	Granted | Patent Right Transfer	Shandong Qiaowang Pharmaceutical Technology Co., Ltd.	2017-12-01	2021-02-02
39	CN107496797B	A Traditional Chinese Medicine Composition for Treating Bronchial Asthma	Granted	Han Xu	2017-09-25	2020-06-26
40	CN107050278B	A Traditional Chinese Medicine Aqueous Agent for Treating Pneumonia and Asthma and Its Preparation Method and Device	Granted | Reexamination	Liu Shaoquan	2017-06-26	2021-02-19
41	CN107213169B	An External Application Plaster for Treating Asthma	Granted	Jianmin Pharmaceutical Group Co., Ltd.	2017-06-06	2020-04-28
42	CN108938785B	A Traditional Chinese Medicine Composition for Treating Cough Variant Asthma and Its Preparation Method	Granted | Reexamination | Patent Right Transfer	Tianjin Ledun Traditional Chinese Medicine Co., Ltd.	2017-05-18	2022-06-10
43	CN106491957B	A Preparation Method of a Traditional Chinese Medicine Composition for Treating Bronchial Asthma	Granted	Yanbian University	2017-01-16	2019-10-11
44	CN106728687B	A Traditional Chinese Medicine Composition for Bronchial Asthma Remission Stage and Its Preparation Method	Granted	Yanbian University	2017-01-16	2020-02-04
45	CN106491683B	A Tussilago farfara (Coltsfoot) Extract for Treating Asthma and Its Preparation Method	Granted	Shanxi University	2017-01-10	2019-09-24
46	CN106421158B	A Medicament for Treating Asthma Prepared from Gansu Dao-di Herb Nardostachys jatamansi (Spikenard) and Its Preparation Method	Granted	Gansu University of Chinese Medicine	2016-12-15	2017-06-23
47	CN106236925B	A Traditional Chinese Medicine Inhalation Aerosol for Treating Asthma and Its Preparation Method and Application	Granted	Suzhong Pharmaceutical Group Co., Ltd.	2016-09-28	2018-11-02
48	CN106266536B	A Traditional Chinese Medicine Capsule for Treating Bronchitis and Asthma and Its Preparation Method	Granted	Xianghe County Bronchitis and Asthma Hospital	2016-08-23	2017-10-31
49	CN105727434B	A Traditional Chinese Medicine Transdermal Electrode Patch and Physical Therapy Device for Treating Asthma	Granted	Xu Zhiyuan	2016-01-29	2019-04-23
50	CN105412281B	A Traditional Chinese Medicine Composition for Treating Allergic Asthma and Its Preparation Method	Granted	Jiangsu Kanion Pharmaceutical Co., Ltd.	2015-12-06	2018-02-13
51	CN105194545B	A Traditional Chinese Medicine Composition for Treating Asthma	Granted | Patent Right Transfer	Haimen Dade Intellectual Property Service Co., Ltd.	2015-09-21	2018-10-23
52	CN105012819B	A Pharmaceutical Formulation for Bronchial Asthma	Granted | Patent Right Transfer	Qidong Changlong Vegetables and Fruits Professional Cooperative	2015-08-12	2018-08-21
53	CN104958727B	A Traditional Chinese Medicine Composition for Treating Remission-Stage Asthma in Children and Its Application	Granted	Yueyang Hospital of Integrated Traditional Chinese and Western Medicine Affiliated to Shanghai University of Traditional Chinese Medicine	2015-07-13	2018-03-16
54	CN104906194B	A Medicinal Plaster for Treating Asthma, Its Preparation Process, and Detection/Analysis Methods	Granted	Heilongjiang University of Chinese Medicine	2015-06-24	2016-08-24
55	CN104758860B	A Traditional Chinese Medicine Composition for Treating Allergic Rhinitis-Asthma Syndrome	Granted | Patent Right Transfer	Hunan Anxiang Zhengyanghe Network Technology Co., Ltd.	2015-04-28	2018-01-19
56	CN104738716B	A Medicinal Food Composition for Rhinitis, Bronchitis, or Asthma and Its Preparation Method	Granted | Patent Right Transfer	Shanxi Yizhi Superman Group Co., Ltd.	2015-04-07	2017-12-22
57	CN104436145B	A Pharmaceutical Composition for Preventing and/or Treating Allergic Rhinitis and Allergic Asthma	Granted	Jilin Yizheng Pharmaceutical Group Co., Ltd.	2014-12-25	2017-11-03
58	CN104474220B	A Medicament for Treating Bronchial Asthma and Its Preparation Method	Granted | Patent Right Transfer	Shenyang Tianyitang Hospital of Traditional Chinese Medicine Co., Ltd.	2014-11-29	2018-07-10
59	CN104383267B	A Traditional Chinese Medicine Composition for Treating Pediatric Asthma and Its Preparation Method	Granted	Yu Zhiguo	2014-11-25	2018-02-13
60	CN104306416B	A Medicament for Treating Bronchitis, Pneumonia, and Asthma and Its Preparation Method	Granted | Patent Right Transfer | License	Zhejiang Conba Traditional Chinese Medicine Co., Ltd.	2014-10-20	2017-08-04
61	CN104174007B	A Traditional Chinese Medicine Composition Plaster for Treating Asthma	Granted | Reexamination	Beijing University of Chinese Medicine	2014-09-18	2018-05-08
62	CN104138441B	A Traditional Chinese Medicine Formula and Preparation for Treating Pediatric Cough and Asthma	Granted | Patent Right Transfer	Tasly Pharmaceutical Group Co., Ltd.	2014-08-26	2016-07-06
63	CN104189076B	A Traditional Chinese Medicine Plaster for Treating Cold-Pattern Asthma in Children and Its Preparation Method	Granted	Yidu Hospital of Traditional Chinese Medicine	2014-08-01	2018-02-06
64	CN104056100B	A Traditional Chinese Medicine Composition for Treating Pediatric Asthma	Granted | Patent Right Transfer	Beijing Zhongke Shangyi Traditional Chinese Medicine Research Institute	2014-06-25	2017-03-15
65	CN103990025B	A Traditional Chinese Medicine for Treating Pediatric Cough Variant Asthma and Its Preparation Method	Granted | Patent Right Transfer	Nantong Haichuang Property Management Co., Ltd.	2014-06-17	2015-05-13
66	CN104042811B	An External Compound Medicinal Plaster for Bronchial Asthma Remission Stage, Its Preparation Method and Application	Granted	Jiangsu Provincial Hospital of Traditional Chinese Medicine	2014-06-16	2017-05-03
67	CN103977127B	A Traditional Chinese Medicine Composition for Treating Pediatric Asthma and Its Preparation Method	Granted | Patent Right Transfer	Qidong Bin Hua Water Supply Co., Ltd.	2014-06-09	2015-11-04
68	CN103989798B	A Granule Suspension Preparation of Traditional Chinese Medicine for Treating Post-Cold Cough and Cough Variant Asthma and Its Preparation Method	Granted	Beijing Oriental Yunjia Pharmaceutical Co., Ltd.	2014-06-09	2016-04-20
69	CN104042667B	A Pharmaceutical Composition for Treating Bronchial Asthma and Its Application	Granted | Patent Right Transfer	Weihai High-tech Zone Operation Management Co., Ltd.	2014-06-09	2017-12-26
70	CN103933343B	A Traditional Chinese Medicine Pill for Treating Bronchial Asthma	Granted	Zhong Fawei	2014-04-08	2015-08-12
71	CN103599431B	A Traditional Chinese Medicine Composition for Treating Cardiac Asthma	Granted | Patent Right Transfer	Wuhan Xiangyungai Natural Fragrance Industry Co., Ltd.	2013-10-31	2015-12-02
72	CN103550545B	A Traditional Chinese Medicine for Treating Cardiac Asthma	Granted | Patent Right Transfer	Tongyitang Pharmaceutical Co., Ltd.	2013-10-23	2016-01-20
73	CN103566157B	A Traditional Chinese Medicine Composition for Treating Asthma	Granted | Patent Right Transfer	Weihai Zhifang Medical Equipment Co., Ltd. | Weihai Haina Baichuan Pharmaceutical Group Co., Ltd.	2013-09-30	2016-05-11
74	CN103463517B	A Medicament for Treating Asthma	Granted | Patent Right Transfer	Qidong Fifth People's Hospital	2013-09-26	2015-05-13
75	CN103623177B	A Traditional Chinese Medicine Composition for Treating Asthma, Its Preparation Method and Application	Granted | Patent Right Transfer	Zhejiang Kangrun Pharmaceutical Co., Ltd.	2013-09-25	2016-05-25
76	CN103505707B	A Traditional Chinese Medicine Preparation for Treating Asthma and Its Preparation Method	Granted	Guangdong Provincial Hospital of Traditional Chinese Medicine (The Second Affiliated Hospital of Guangzhou University of Chinese Medicine, The Second Clinical Medical College of Guangzhou University of Chinese Medicine, Guangdong Provincial Academy of Chinese Medical Sciences)	2013-09-22	2015-07-15
77	CN103479867B	A Medicament for Treating Pediatric Asthma	Granted	Shandong Provincial Hospital	2013-09-17	2015-02-25
78	CN103479876B	A Traditional Chinese Medicine Composition for Treating Asthma	Granted	Shandong Provincial Hospital	2013-09-17	2014-12-10
79	CN103520525B	A Traditional Chinese Medicine Preparation for Treating Pediatric Bronchial Asthma	Granted | Patent Right Transfer	Qidong Zhiwu Medical Equipment Factory	2013-09-09	2015-07-29
80	CN103495075B	A Traditional Chinese Medicine Composition for Treating Asthma	Granted | Patent Right Transfer | License	Weihai Zhifang Medical Equipment Co., Ltd. | Weihai Haina Baichuan Pharmaceutical Group Co., Ltd.	2013-08-28	2016-06-08
81	CN103285128B	A Traditional Chinese Medicine for Treating Bronchial Asthma and Its Preparation Method	Granted	Guizhou Hongde Traditional Chinese Medicine Development Co., Ltd.	2013-06-17	2015-01-07
82	CN103191331B	A Traditional Chinese Medicine Composition for Treating Bronchial Asthma Remission Stage	Granted | Patent Right Transfer	Lanzhou Heshengtang Pharmaceutical Co., Ltd.	2013-04-18	2014-06-18
83	CN103202951B	A Traditional Chinese Medicine Decoction for Treating Bronchial Asthma	Granted | Patent Right Transfer	Wang Lihua	2013-04-08	2014-10-22
84	CN103110730B	A Su-Zi-Qin-Xing Decoction for Treating Asthma and Its Preparation Method	Granted | Patent Right Transfer	Guizhou Sanli Pharmaceutical Co., Ltd.	2013-03-06	2014-08-20
85	CN102988646B	A Chinese Patent Medicine for Treating Asthma	Granted | Patent Right Transfer	Guangdong Taikang Pharmaceutical Co., Ltd.	2013-01-09	2014-05-14
86	CN102940697B	A Medicament for Treating Allergic Rhinitis and Bronchial Asthma	Granted | Patent Right Transfer	Shandong Zhongda Pharmaceutical Co., Ltd.	2012-12-13	2014-05-28
87	CN102988832B	A Traditional Chinese Medicine Composition for Treating Pediatric Asthma	Granted | Patent Right Transfer	Rudong Wenyuan Investment Development Co., Ltd.	2012-12-03	2013-12-18
88	CN102920989B	A Traditional Chinese Medicine Preparation for Preventing/Treating Bronchial Asthma, Lowering Blood Sugar, and Fortifying the Spleen and Kidneys, and Its Preparation Method	Granted	Ningbo Yufangtang Biotechnology Co., Ltd.	2012-11-23	2014-06-18
89	CN102813904B	A Compound Medicament for Treating Allergic Rhinitis-Asthma Syndrome, Its Preparation Method and Application	Granted	Jiangsu Provincial Hospital of Traditional Chinese Medicine	2012-09-06	2013-10-30
90	CN102813794B	A Compound Traditional Chinese Medicine Composition for Treating Bronchial Asthma, Its Preparation Method and Application	Granted	Jiangsu Provincial Hospital of Traditional Chinese Medicine	2012-09-05	2013-09-11
91	CN102784285B	An Oral Medicinal Wine for Treating Asthma	Granted | Patent Right Transfer	Nantong Haichuang Property Management Co., Ltd.	2012-06-15	2016-08-24
92	CN102698168B	A Medicament for Treating Cough Variant Asthma and Its Preparation Method	Granted | Patent Right Transfer	Jiangsu Dieshiqiao Home Textile Industrial Group Co., Ltd.	2012-06-14	2013-07-24
93	CN102670930B	A Traditional Chinese Medicine Decoction for Treating Allergic Asthma	Granted | Patent Right Transfer	Jiangsu Donghe Health Industry Development Co., Ltd.	2012-05-24	2013-11-13
94	CN102670867B	A Traditional Chinese Medicine Preparation for Treating Bronchial Asthma and Its Preparation Process	Granted | License	Zhang Lulian	2012-05-21	2013-10-09
95	CN102600336B	A Medicinal Agent for Treating Asthma	Granted | Patent Right Transfer	Jiangsu Donghe Health Industry Development Co., Ltd.	2012-03-31	2013-08-07
96	CN102423350B	A Medicament for Treating Pediatric Bronchial Asthma and Its Application	Granted	Shanghai Hospital of Traditional Chinese Medicine	2011-12-09	2013-09-18
97	CN103169754B	A Traditional Chinese Medicine Composition for Treating Asthma	Granted	Shanghai Hospital of Traditional Chinese Medicine	2011-12-09	2014-05-07
98	CN102451362B	Use of Fritillaria cirrhosa Total Alkaloids in Preparing a Medicament for Antagonizing Ovalbumin-Sensitized Asthma	Granted | Patent Right Transfer	Enwei Pharmaceutical Co., Ltd.	2011-11-17	2014-04-16
99	CN102335327B	A Pharmaceutical Composition for Treating Asthma	Granted | Patent Right Transfer | Pledge	Jiangsu Chenxing Pharmaceutical Co., Ltd.	2011-11-05	2013-04-10
100	CN102380035B	Tung-Pai-Hu-Gu Decoction for Bronchial Asthma	Granted | Patent Right Transfer	Suzhong Pharmaceutical Group Co., Ltd.	2011-11-03	2013-08-28
101	CN102988493B	A Compound Traditional Chinese Medicine Preparation for Treating Asthma and Its Preparation Method	Granted	Shuguang Hospital Affiliated to Shanghai University of Traditional Chinese Medicine	2011-09-16	2014-02-26
102	CN102258672B	A Traditional Chinese Medicine for Treating Asthma	Granted | Patent Right Transfer	Jiangsu Donghe Health Industry Development Co., Ltd.	2011-08-22	2013-03-06
103	CN102935131B	Use of Citrus aurantium Total Flavonoid Extract in Preparing a Medicament for Treating Asthma	Granted | Patent Right Transfer	Heguang Traditional Chinese Medicine Technology (Tianjin) Co., Ltd.	2011-08-15	2015-01-07
104	CN102397508B	Use of a Tibetan Medicine Composition in Preparing a Medicament for Treating Bronchial Asthma	Granted	Tibet Cheezheng Tibetan Pharmaceutical Co., Ltd.	2010-12-17	2013-07-17
105	CN102028920B	Use of a Tibetan Medicine Composition in Preparing a Medicament for Treating Bronchial Asthma	Granted	Tibet Cheezheng Tibetan Pharmaceutical Co., Ltd.	2010-12-17	2013-03-06
106	CN102028812B	A Traditional Chinese Medicine Preparation for Treating Allergic Rhinitis, Allergic Asthma, and Urticaria and Its Preparation Method	Granted	Zhu Youwen	2010-12-16	2012-01-11
107	CN101966251B	A Pharmaceutical Composition for Preventing and Treating Bronchial Asthma, Its Preparation and Application	Granted	Yueyang Hospital of Integrated Traditional Chinese and Western Medicine Affiliated to Shanghai University of Traditional Chinese Medicine	2010-10-09	2012-01-25
108	CN101829213B	A Pharmaceutical Composition for Treating Asthma and Its Preparation Method	Granted	Jitaian (Sichuan) Pharmaceutical Co., Ltd.	2010-06-12	2011-05-18
109	CN102240386B	A Traditional Chinese Medicine Preparation for Treating Acute/Chronic Bronchitis and Bronchial Asthma and Its Preparation Method	Granted	Shuguang Hospital Affiliated to Shanghai University of Traditional Chinese Medicine	2010-05-14	2013-03-20
110	CN101711823B	A Medicament for Treating Asthmatic Bronchitis	Granted | Patent Right Transfer	Guilin Zhongzu Traditional Chinese Medicine Co., Ltd.	2009-12-11	2010-12-08
111	CN101850079B	A Traditional Chinese Medicine for Treating Asthma	Granted | Patent Right Transfer	Qidong Huilong Wanxiang Garden	2009-12-09	2011-11-23
112	CN101897847B	A Traditional Chinese Medicine for Treating Asthma	Granted | Patent Right Transfer	Qidong Huilong Wanxiang Garden	2009-11-25	2011-09-28
113	CN101850083B	A Traditional Chinese Medicine for Treating Asthma	Granted | Patent Right Transfer	Qidong Huilong Wanxiang Garden	2009-11-18	2011-11-23
114	CN102028859B	A Testing Method for a Traditional Chinese Medicine Preparation for Treating Asthma	Granted	TJDP (Tasly Jingjin) Group Corporation Limited Darentang Pharmaceutical Factory	2009-09-28	2015-04-15
115	CN101829216B	A Preparation Method and Testing Method for a Traditional Chinese Medicine Preparation for Treating Bronchitis and Bronchial Asthma	Granted | Patent Right Transfer	Shandong Mingren Freda Pharmaceutical Co., Ltd.	2009-03-12	2011-11-16
116	CN101757407B	A Traditional Chinese Medicine Composition for Treating Asthma and Its Preparation Method	Granted | Patent Right Transfer	Changzhou Shanmei Drug Research and Development Center Co., Ltd. | Changzhou High-Tech Industrial Development Zone Sanwei Industrial Technology Research Institute Co., Ltd.	2008-10-24	2012-07-11
117	CN101683422B	Use of a Traditional Chinese Medicine Composition in Preparing a Medicament for Treating Cough Variant Asthma	Granted	Beijing Yiling Pharmaceutical Co., Ltd.	2008-09-26	2012-10-17
118	CN101361869B	Quality Control Method for Xiaochuanning Tablets	Granted	Guangzhou Baiyunshan Zhongyi Pharmaceutical Co., Ltd.	2008-09-17	2011-10-05
119	CN101322783B	A Volatile Oil Fraction of a Compound Traditional Chinese Medicine for Treating Asthma and Its Preparation Method	Granted	Nanjing University of Chinese Medicine	2008-07-29	2011-09-21
120	CN101549051B	A Traditional Chinese Medicine Composition for Treating Asthma and Its Preparation Method	Granted | Patent Right Transfer	Beijing Yingkerui Innovative Drug Research Co., Ltd.	2008-04-01	2012-05-30
121	CN101549059B	A Medicament for Treating Bronchial Asthma and Its Preparation Method	Granted | Patent Right Transfer	Shijiazhuang Yiling Pharmaceutical Co., Ltd.	2008-04-01	2011-09-14
122	CN101214332B	A Composition for Treating Asthmatic Bronchitis and Bronchial Asthma and Its Preparation Method	Granted | Patent Right Transfer	Shandong Hanfang Pharmaceutical Co., Ltd.	2008-01-16	2010-12-29
123	CN101112424B	Testing Method for Xiaochuan Tablets	Granted	Guizhou Kehui Pharmaceutical Co., Ltd.	2007-08-07	2010-06-09
124	CN100515490C	A Pure Traditional Chinese Medicine Preparation for Treating Bronchial Asthma	Granted	Zhejiang Kangle Pharmaceutical Group Co., Ltd.	2007-03-02	2009-07-22
125	CN120000719A	An "Asthma Formula" for Treating Cough Variant Asthma and Its Preparation Method	Published	Fuxing Hospital Affiliated to Capital Medical University	2025-02-21	2025-05-16
126	CN119607055A	Use of Ficus pumila Fruit Extract in Improving Allergic Asthma	Substantive Examination	Jiangzhong Food Therapy Technology Co., Ltd. | Nanchang University	2025-01-21	2025-03-14
127	CN119564755A	A Pharmaceutical Composition Containing Ambroxol and Its Use in Pediatric Asthma	Substantive Examination	Qingdao Municipal Hospital (Qingdao Medical Imaging Center, Qingdao Clinical Medical Research Institute, Qingdao Beijiushui Sanatorium)	2024-12-05	2025-03-07
128	CN119258083A	Use of Pinoresinol-4-O-glucoside in Preparing a Medicament for Treating Allergic Asthma	Substantive Examination	Chengdu Third People's Hospital	2024-11-19	2025-01-07
129	CN119345272A	A Novel Traditional Chinese Medicine Formula for Treating Allergic Asthma	Substantive Examination	Weifang Wei'en Hospital	2024-11-14	2025-01-24
130	CN119174799A	A Traditional Chinese Medicine Composition for Alleviating Cough Variant Asthma and Its Preparation Method	Substantive Examination	Beijing Shijitan Hospital Affiliated to Capital Medical University	2024-11-08	2024-12-24
131	CN119424388A	A Plaster for Treating Cough and Asthma and Its Preparation Process	Substantive Examination	Guizhou Kangqi Pharmaceutical Equipment Co., Ltd.	2024-10-28	2025-02-14
132	CN119236042A	A Traditional Chinese Medicine Extract for Treating Bronchial Asthma, Its Preparation Method and Application	Substantive Examination	Kunming University of Science and Technology	2024-10-22	2025-01-03
133	CN119185446A	A Traditional Chinese Medicine Composition and Preparation Method for Treating Allergic Cough and Asthma Attack	Substantive Examination	The 988th Hospital of the Joint Logistics Support Force of the People's Liberation Army	2024-10-21	2024-12-27
134	CN119113059A	A Traditional Chinese Medicine Composition for Treating Asthma and Its Preparation Method	Published	Shangrao Shajiang High-Tech Biotechnology Co., Ltd.	2024-09-27	2024-12-13
135	CN118787714A	A Formula for Treating Bronchial Asthma and Its Preparation Method	Substantive Examination	Ren Xijie	2024-08-15	2024-10-18
136	CN118526558A	A Traditional Chinese Medicine Composition for Treating Asthma and Chronic Bronchitis and Its Preparation Method	Substantive Examination	Gu Chengzhong	2024-06-25	2024-08-23
137	CN118526564A	A Disease-Pattern Differentiation-Based Traditional Chinese Medicine Composition for Treating Cough Variant Asthma and Its Application	Substantive Examination	The Seventh Medical Center of the PLA General Hospital	2024-06-20	2024-08-23
138	CN118593595A	Use of a Traditional Chinese Medicine Composition in Preparing a Medicament for Preventing and Treating Bronchial Asthma	Substantive Examination	Jiangsu Kanion Pharmaceutical Co., Ltd.	2024-06-18	2024-09-06
139	CN119258135A	Use of a Traditional Chinese Medicine Composition in Preparing a Medicament for Preventing and Treating Bronchial Asthma	Substantive Examination	Jiangsu Kanion Pharmaceutical Co., Ltd.	2024-06-18	2025-01-07
140	CN119258134A	Use of a Traditional Chinese Medicine Composition in Preparing a Medicament for Preventing and Treating Cough Variant Asthma	Substantive Examination	Jiangsu Kanion Pharmaceutical Co., Ltd.	2024-06-18	2025-01-07
141	CN118717918A	A Compound Essential Oil for Preventing and Treating Rhinitis, Pharyngitis, and Asthma and Its Preparation Method	Substantive Examination	Inner Mongolia Heyicao Biotechnology Co., Ltd.	2024-06-06	2024-10-01
142	CN118634291A	A Medicament for Treating Various Types of Cough and Acute/Chronic Bronchial Asthma and Its Preparation Method	Substantive Examination	Chen Yonghui	2024-05-29	2024-09-13
143	CN118416029A	A Gel Plaster Suitable for Children for Treating Cough Variant Asthma	Substantive Examination	Shanxi Academy of Traditional Chinese Medicine	2024-04-29	2024-08-02
144	CN118286266A	A Medicament for Treating Chronic Bronchitis Cough and Asthma in the Elderly	Substantive Examination	Feng Yuting	2024-04-10	2024-07-05
145	CN117982598A	A Lactobacillus reuteri Glory LR15 Composition for Modulating Obesity-Associated Asthma and Its Application	Granted	Harbin Kuihua Pharmaceutical Co., Ltd.	2024-04-03	2024-05-07
146	CN118203614A	Use of Chelidonium majus Extract in Preparing a Medicament for Treating Allergic Asthma	Substantive Examination	Changchun University of Chinese Medicine	2024-03-29	2024-06-18
147	CN118161484A	A Pharmaceutical Composition for Treating Asthma and Its Application	Granted	Heilongjiang University of Chinese Medicine	2024-03-11	2024-06-11
148	CN119280331A	Use of a Traditional Chinese Medicine Composition in Preparing a Medicament for Treating or Preventing Asthma	Substantive Examination	Jiangsu Kanion Pharmaceutical Co., Ltd.	2024-03-07	2025-01-10
149	CN118059194A	Use of a Traditional Chinese Medicine Composition in Preparing a Medicament for Bronchial Asthma	Substantive Examination	Jiangsu Kanion Pharmaceutical Co., Ltd.	2024-02-04	2024-05-24
150	CN117959366A	Use of Knoxia valerianoides Extract in Preparing an Anti-Bronchial Asthma Medicament	Substantive Examination	Yunnan University of Traditional Chinese Medicine	2024-02-02	2024-05-03
151	CN117815355A	Use of Dongwan Zhike Granules in Preparing a Medicament for Treating Cough Variant Asthma	Substantive Examination	Jiangzhong Pharmaceutical Co., Ltd.	2024-01-30	2024-04-05
152	CN117503898A	A Traditional Chinese Medicine Composition for Treating Asthma and Its Application	Substantive Examination	Hebei Provincial Hospital of Traditional Chinese Medicine	2023-12-06	2024-02-06
153	CN117298124A	Use of Ganoderic Acid T in Preparing a Medicament for Treating Allergic Asthma	Granted	Institute of Chinese Materia Medica, China Academy of Chinese Medical Sciences	2023-11-28	2023-12-29
154	CN117224518A	Use of Sofalcone in Preparing a Medicament for Preventing/Treating Allergic Asthma	Granted	Institute of Chinese Materia Medica, China Academy of Chinese Medical Sciences	2023-11-10	2023-12-15
155	CN119656221A	Use of Perilla frutescens Leaf Extract in Preparing a Medicament for Treating Steroid-Resistant Asthma	Published	Institute of Materia Medica, Chinese Academy of Medical Sciences	2023-09-19	2025-03-21
156	CN117064977A	A Cordyceps militaris Composition for Treating Asthma and Its Preparation Method	Active Withdrawal	Guangzhou Zhiyu Health Technology Co., Ltd.	2023-09-14	2023-11-17
157	CN116983358A	A Composition for Treating Allergic Rhinitis-Asthma Syndrome and Its Preparation Method	Substantive Examination	Yanbian University	2023-08-22	2023-11-03
158	CN117192133A	Use of Airway Epithelial Cell Estrogen Receptor α as a Target in Preparing a Medicament for Preventing and Treating Asthma Remodeling	Substantive Examination	Tongji Hospital Affiliated to Tongji Medical College, Huazhong University of Science and Technology	2023-08-02	2023-12-08
159	CN117233398A	Use of Airway Epithelial Cell Estrogen Receptor α as a Target in Preparing a Medicament for Preventing and Treating Asthmatic Airway Inflammation	Substantive Examination	Tongji Hospital Affiliated to Tongji Medical College, Huazhong University of Science and Technology	2023-08-02	2023-12-15
160	CN116889604A	A Traditional Chinese Medicine Pill for Treating Allergic Asthma and Its Preparation Process	Substantive Examination	Jiang Wenxue	2023-07-18	2023-10-17
161	CN117018132A	A Traditional Chinese Medicine for Treating Cough Variant Asthma	Granted	Shanxi Academy of Traditional Chinese Medicine	2023-07-11	2023-11-10
162	CN116637105A	Use of 1-O-Acetyl-6-O-isobutyrylbritannilactone in Preparing a Medicament for Preventing and Treating Asthma	Rejected	Nankai University	2023-06-19	2023-08-25
163	CN116459298A	A Traditional Chinese Medicine Composition for Treating Asthma	Active Withdrawal	Luo Zengjian	2023-05-19	2023-07-21
164	CN116554142A	A Cicada Slough Acetylated Dopamine Oligomer Composition for Treating Allergic Asthma	Substantive Examination	Jiangsu Provincial Academy of Traditional Chinese Medicine (Jiangsu Provincial Hospital of Integrated Traditional Chinese and Western Medicine)	2023-05-11	2023-08-08
165	CN116350701A	A Traditional Chinese Medicine Composition for Treating Cough Variant Asthma and Its Preparation Method	Active Withdrawal	Zunyi Hospital of Traditional Chinese Medicine	2023-03-28	2023-06-30
166	CN116392520A	A Traditional Chinese Medicine Composition for Treating Bronchial Asthma and Acute/Chronic Bronchopneumonia	Deemed Withdrawal	Hainan Linchuang Pharmaceutical Co., Ltd.	2023-01-29	2023-07-07
167	CN117752639A	A Hyssopus officinalis Nebulized Solution Preparation with Anti-Asthma Activity	Published	Fudan University	2023-01-06	2024-03-26
168	CN115814022A	A Traditional Chinese Medicine Composition, Its Preparation Method, and Its Use in Preparing a Medicament for Preventing and/or Treating Asthma	Granted	Shanghai Hospital of Traditional Chinese Medicine	2022-12-13	2023-03-21
169	CN115845000A	Use of Qiwei Dongqingye Granules in Preparing a Medicament for Treating Allergic Asthma	Rejected	Harbin Medical University	2022-12-07	2023-03-28
170	CN116115676A	A Traditional Chinese Medicine Composition for Alleviating Acute Asthma Attack and Its Validation Method	Deemed Withdrawal	Huzhou Hospital of Traditional Chinese Medicine	2022-12-01	2023-05-16
171	CN115869357A	A Pharmaceutical-Fungal Composition for Treating Asthma, Its Preparation Method and Application	Granted	Wuxi Hospital of Traditional Chinese Medicine (Wuxi Institute of Traditional Chinese Medicine, Wuxi Traditional Chinese Medicine Orthopedics and Traumatology Center, Wuxi Traditional Chinese Medicine Health Management Center, Wuxi Longsha Medical School Research Institute) | Jiangnan University	2022-11-30	2023-03-31
172	CN115814047A	A Traditional Chinese Medicine Composition for Preventing and Treating Stable-Stage Asthma and Its Application	Granted	Shanghai Hospital of Traditional Chinese Medicine	2022-11-24	2023-03-21
173	CN115887607A	A Time-Pattern Differentiation-Based Traditional Chinese Medicine Composition for Treating Cough Variant Asthma and Its Application	Granted	Shanghai Hospital of Traditional Chinese Medicine	2022-11-24	2023-04-04
174	CN115813989A	An Active Fraction Combination of Traditional Chinese Medicine for Treating Asthma, Its Preparation Method and Application	Active Withdrawal	Yantai New Era Health Industry Co., Ltd.	2022-11-22	2023-03-21
175	WO2023165167A1	Pharmaceutical Use of Ganoderma lucidum tRFs in Asthma Treatment	Entry into National Phase (PCT)	Macau University of Science and Technology	2022-11-17	2023-09-07
176	WO2024011800A1	A Traditional Chinese Medicine Composition for Treating Cough Variant Asthma and Its Preparation Method	Not Entered National Phase (PCT)	Shenzhen Jiuhua Huayuan Pharmaceutical Co., Ltd.	2022-11-11	2024-01-18
177	CN116098968A	A Traditional Chinese Medicine Composition for Treating Asthma with Yang-Qi Deficiency and Unconsolidated Exterior Defense Syndrome and Its Application	Granted	Longhua Hospital Affiliated to Shanghai University of Traditional Chinese Medicine	2022-10-20	2023-05-12
178	CN115645494A	A Traditional Chinese Medicine Composition for Treating Pulmonary Tuberculosis, Pneumonia, and Asthma, Its Preparation Method and Multiple Dosage Forms	Rejected	Zhang Juling	2022-09-30	2023-01-31
179	CN115429845A	Use of Fritillaria cirrhosa Total Alkaloid Extract in Preparing an Anti-Asthma Medicament	Deemed Withdrawal	Sichuan University | Sichuan Green Beibei Biotechnology Co., Ltd.	2022-08-30	2022-12-06
180	CN115501263A	Use of Epiphyllum oxypetalum Aqueous Extract in Preparing a Medicament for Treating Asthma	Active Withdrawal	Guangxi Medical University	2022-08-22	2022-12-23
181	CN115624586A	A Traditional Chinese Medicine Composition for Treating Steroid-Dependent Asthma and Its Application	Granted	The First Affiliated Hospital of Henan University of Chinese Medicine	2022-08-22	2023-01-20
182	CN114984105A	A Traditional Chinese Medicine Composition for Treating Cough Variant Asthma and Its Preparation Method	Rejected	Shenzhen Jiuhua Huayuan Pharmaceutical Co., Ltd.	2022-07-11	2022-09-02
183	WO2023274150A1	Use of a Traditional Chinese Medicine Composition in Preparing a Medicament for Treating Cough Variant Asthma	Entry into National Phase (PCT)	Shandong New Era Pharmaceutical Co., Ltd.	2022-06-27	2023-01-05
184	CN114917287A	A Traditional Chinese Medicine Composition for Treating Allergic Asthma, Its Preparation Method and Application	Granted	The First Affiliated Hospital of Henan University of Chinese Medicine	2022-06-20	2022-08-19
185	CN115317570A	A Nebulizing Solution and Nebulizer for Alleviating Asthma and Their Preparation Method	Deemed Withdrawal	Changde Jizhi Biotechnology Co., Ltd.	2022-06-20	2022-11-11
186	CN114796385A	A Formulation for Treating Asthma	Rejected	Zhang Xiaozhong	2022-06-15	2022-07-29
187	CN114903929A	Use of Bupleurum and Its Main Active Components in Preparing Anti-Asthma Medicaments	Rejected	Xi'an Jiaotong University	2022-06-02	2022-08-16
188	CN114949156A	A Traditional Chinese Medicinal Formula for Treating Asthma in the Elderly and Its Preparation Method	Substantive Examination	Sun Shaowen | Pei Min	2022-05-23	2022-08-30
189	CN114668788A	Use of Artemisia argyi Oil Inclusion Complex in Preparing a Medical Spray for Treating Asthma	Rejected	Zhengzhou University | Nanyang Lanhai Senyuan Pharmaceutical Technology Co., Ltd.	2022-05-17	2022-06-28
190	CN114767750A	A Traditional Chinese Medicine for Treating Asthma	Rejected	Peng Yong	2022-05-10	2022-07-22
191	CN114732887A	A Traditional Chinese Medicine Composition for Treating Bronchial Asthma	Granted	Ningxia Hui Autonomous Region Hospital of Traditional Chinese Medicine and Research Institute of Traditional Chinese Medicine	2022-04-20	2022-07-12
192	CN114748465A	A Pharmaceutical Composition for Treating Pediatric Asthma and Its Use	Granted	Heilongjiang University of Chinese Medicine	2022-04-11	2022-07-15
193	CN114470046A	A Traditional Chinese Medicine Formula for Treating Allergic Asthma and Its Application	Granted | Patent Right Transfer	Beijing Wangqi Medical Research Institute	2022-04-07	2022-05-13
194	CN114732889A	A Traditional Chinese Medicine Composition and Oral Formulation for Treating Phlegm-Turbidity Obstructing Lung Syndrome in Acute Exacerbation of Bronchial Asthma	Granted	The First Affiliated Hospital of Henan University of Chinese Medicine	2022-03-29	2022-07-12
195	CN114558066A	A Pharmaceutical Composition for Treating Cough Variant Asthma and Its Preparation Method	Granted	Beijing University of Chinese Medicine	2022-03-28	2022-05-31
196	CN114632129A	A Traditional Chinese Medicine for Treating Pediatric Cough Variant Asthma and Its Preparation Method	Granted	Guo Kai | Xiao Heyin	2022-03-25	2022-06-17
197	CN114767804A	An Acupoint Application Plaster for Treating Bronchial Asthma and Its Preparation Method	Granted	Shanghai Hospital of Traditional Chinese Medicine	2022-03-25	2022-07-22
198	CN114533812A	An External Application Traditional Chinese Medicine for Treating Asthma	Rejected	Gong Yu'e	2022-03-08	2022-05-27
199	CN114504591A	Pharmaceutical Use of Ganoderma lucidum tRFs in Asthma Treatment	Granted	Macau University of Science and Technology	2022-03-03	2022-05-17
200	CN115569156A	A Gynostemma pentaphyllum-Fermented Mycelium Extract Significantly Improving Bronchial Asthma Inflammation and Its Application	Granted	Guizhou University of Traditional Chinese Medicine	2022-02-23	2023-01-06
201	CN114246932A	An External Plaster for Treating Asthma and Its Preparation Method	Rejected	Geng Limei	2022-02-11	2022-03-29
202	CN115381922A	An External Plaster for Treating Asthma and Its Preparation Method	Active Withdrawal	Geng Limei	2022-02-11	2022-11-25
203	CN114404485A	A Herbal Formula for Chronic Asthma	Active Withdrawal	Xu Lixin	2022-01-28	2022-04-29
204	CN114209781A	A Traditional Chinese Medicine Composition for Treating Asthma	Granted	Heilongjiang University of Chinese Medicine	2021-12-08	2022-03-22
205	CN116270820A	A Traditional Chinese Medicine for Treating Asthma and Cough, and Its Administration Method	Deemed Withdrawal	Huang Feiyan	2021-12-05	2023-06-23
206	CN114177216A	Analysis Method of Hyssopus officinalis Essential Oil and Its Application in Preparing a Medicament for Treating Steroid-Resistant Asthma	Granted	Huazhong University of Science and Technology	2021-11-30	2022-03-15
207	CN114010710A	A Traditional Chinese Medicine Composition for Treating Asthma, Its Preparation Method and Application	Active Withdrawal	Guangdong Provincial Hospital of Traditional Chinese Medicine (The Second Affiliated Hospital of Guangzhou University of Chinese Medicine, The Second Clinical Medical College of Guangzhou University of Chinese Medicine, Guangdong Provincial Academy of Chinese Medical Sciences)	2021-11-09	2022-02-08
208	CN113730474A	A Traditional Chinese Medicine Formula for Treating Cough Variant Asthma	Active Withdrawal	He Yansheng	2021-10-09	2021-12-03
209	CN113633730A	A Traditional Chinese Medicine Composition for Treating Asthma and Its Preparation Method	Active Withdrawal	Zhejiang Yanghe Health Management Technology Co., Ltd.	2021-09-29	2021-11-12
210	CN113633710A	A Traditional Chinese Medicine Composition for Treating Bronchitis, Asthma, and Emphysema and Its Preparation Method	Active Withdrawal	Zhejiang Yanghe Health Management Technology Co., Ltd.	2021-09-29	2021-11-12
211	CN114028472A	A Traditional Chinese Medicine Liniment for Treating Asthma and Its Preparation Method	Active Withdrawal	Wu Xiaofeng	2021-09-26	2022-02-11
212	WO2022037561A1	A Traditional Chinese Medicine Composition for Treating Asthma and Its Application	Not Entered National Phase (PCT)	Longhua Hospital Affiliated to Shanghai University of Traditional Chinese Medicine	2021-08-17	2022-02-24
213	CN113599376A	Use of Iristectorigenin A in Preparing a Medicament for Preventing and Treating Bronchial Asthma	Substantive Examination	Xinjiang Uygur Medical College	2021-07-27	2021-11-05
214	CN113456710A	A Chinese Herbal Granule for Anti-Allergic Asthma	Deemed Withdrawal	Jilin University	2021-07-13	2021-10-01
215	CN113350432A	A Traditional Chinese Medicine Composition for Treating Allergic Rhinitis and Asthma Syndrome	Deemed Withdrawal	Zhong Chongyun	2021-06-28	2021-09-07
216	CN113599444A	A Traditional Chinese Medicine Composition for Treating Asthma and Its Preparation Method	Rejected	Xie Junlei	2021-06-25	2021-11-05
217	CN113181335A	An Acupoint Application Plaster for Treating Cold-Fluid Retained in Lung Syndrome of Bronchial Asthma and Its Preparation Method	Rejected	Shandong University of Traditional Chinese Medicine	2021-06-09	2021-07-30
218	CN113304212A	An External Traditional Chinese Medicine Plaster for Effectively Alleviating Acute Asthma Attacks in Children	Active Withdrawal	Qiao Yun	2021-05-11	2021-08-27
219	CN113274444A	A Plaster for Treating Bronchial Asthma and Its Preparation Method	Substantive Examination	Hangzhou Rende Pharmaceutical Co., Ltd.	2021-04-29	2021-08-20
220	HK40039695A	A Traditional Chinese Medicine Composition for Treating Pediatric Cough Variant Asthma and Its Preparation Method	Published	Yingkerui (Tianjin) Innovative Medicine Research Co., Ltd.	2021-04-09	2021-07-23
221	CN112891397A	A Compound Essential Oil Preparation for Treating Asthma, Its Preparation Method and Application	Rejected	Jiangxi University of Traditional Chinese Medicine	2021-04-07	2021-06-04
222	CN215455601U	An Anti-Asthma Face Mask	Failure to Pay Annuities	Wannan Medical College	2021-03-05	2022-01-11
223	CN113144030A	A Traditional Chinese Medicine Composition for Treating Bronchial Asthma	Rejected	Zhangjiagang Hospital of Traditional Chinese Medicine	2021-03-03	2021-07-23
224	CN114832084A	A Pharmaceutical Composition for Treating Asthma	Deemed Withdrawal	Li Longping	2021-02-02	2022-08-02
225	CN112402549A	A Medicament for Treating Bronchial Asthma	Rejected	Zhao Zirong	2020-11-26	2021-02-26
226	CN114259523A	A Traditional Chinese Medicine Composition and Its Use in Preparing a Medicament for Treating Cough Variant Asthma	Granted	Sichuan Academy of Traditional Chinese Medicine Sciences (Sichuan Institute of Chinese Materia Medica)	2020-11-14	2022-04-01
227	CN112294878A	A Traditional Chinese Medicine Composition for Treating Asthma and Its Preparation Method	Deemed Withdrawal	Liuyang Limei Hospital Co., Ltd.	2020-10-22	2021-02-02
228	CN112168862A	A Traditional Chinese Medicine Ointment for Preventing Asthma Relapse in Children and Its Preparation Method	Rejected	Nanjing Deshu Pharmaceutical Technology Co., Ltd.	2020-10-21	2021-01-05
229	CN214207272U	A Traditional Chinese Medicine Face Mask for Preventing Asthma Relapse in Children	Granted	Nanjing Deshu Pharmaceutical Technology Co., Ltd.	2020-10-21	2021-09-17
230	CN114377074A	An Effective Medicinal Pill for Treating Asthma and Lung Cancer	Deemed Withdrawal	Zeng Fanzhong	2020-10-04	2022-04-22
231	WO2021103777A1	A Spray for Preventing and Treating Allergic Asthma with Comorbid Allergic Rhinitis in Children and Adolescents	Not Entered National Phase (PCT)	Leitu Intelligent Education Technology Research Institute Jiangsu Co., Ltd. | Nanjing Zhonglei Technology Development Co., Ltd.	2020-09-21	2021-06-03
232	CN111870612A	New Use of Eucommia Glycoside in Preparing Immunotherapeutic Medicaments for Allergic Asthma	Rejected	Tianjin University of Traditional Chinese Medicine	2020-09-08	2020-11-03
233	CN111870681A	A Traditional Chinese Medicine Composition for Treating Asthma and Its Application	Granted	Longhua Hospital Affiliated to Shanghai University of Traditional Chinese Medicine	2020-08-20	2020-11-03
234	CN111870658A	A Traditional Chinese Medicine Formula and Preparation Method for Treating Chronic Cough Variant Asthma in Elderly Patients	Rejected	The Fourth Military Medical University of the People's Liberation Army	2020-08-17	2020-11-03
235	CN111773364A	A Traditional Chinese Medicine Preparation for Treating Asthma	Active Withdrawal	Wang Guangyin	2020-08-07	2020-10-16
236	CN111714580A	Use of Maqin Xiaoke Preparation in Preparing an Anti-Allergic Asthma Medicament	Substantive Examination | Reexamination	Tianchang Yifan Pharmaceutical Co., Ltd.	2020-07-28	2020-09-29
237	CN111840335A	A Probiotic-Containing Composition and Its Application in Bronchitis and Asthma	Deemed Withdrawal	Liu Pingxiang	2020-07-07	2020-10-30
238	CN111643575A	A Medicament for Treating Pediatric Asthma and Its Preparation Method	Rejected	Sichuan Defeng Pharmaceutical Co., Ltd.	2020-06-23	2020-09-11
239	CN111529633A	A Traditional Chinese Medicine Composition for Treating Chronic Bronchitis and Asthma	Substantive Examination	Zhong Chongyun	2020-05-28	2020-08-14
240	CN111569003A	A Traditional Chinese Medicine Composition for Treating Cough Variant Asthma, Its Extract, and Application	Granted	Chongqing Three Gorges Medical College	2020-05-27	2020-08-25
241	CN111467443A	Preparation and Quality Control Method of a Traditional Chinese Medicine Composition for Preventing and Treating Asthma Remission Stage	Deemed Withdrawal	Yanbian University	2020-05-14	2020-07-31
242	CN111265648A	A Traditional Chinese Medicine for Treating Common Cold, Asthma, and Bronchitis and Its Preparation Method	Deemed Withdrawal	Wang Hong	2020-04-28	2020-06-12
243	CN113546131A	A Cataplasm Plaster for Treating Asthma	Rejected	Shanghai Pudong New Area Guangming Hospital of Traditional Chinese Medicine	2020-04-26	2021-10-26
244	CN111346132A	A Medicament for Treating Pediatric Bronchial Asthma and Its Preparation Method	Active Withdrawal	Qingdao Women and Children Hospital	2020-04-14	2020-06-30
245	CN111358848A	A Traditional Chinese Medicine Composition for Treating Asthma and Pulmonary Tuberculosis and Its Preparation Method	Active Withdrawal	Chen Yusong	2020-04-10	2020-07-03
246	CN111317787A	Use of a Traditional Chinese Medicine Composition and Its Preparation in Preparing a Medicament for Treating Bronchial Asthma	Rejected	Zhangzhou Pianzaihuang Pharmaceutical Co., Ltd.	2020-03-25	2020-06-23
247	CN111110756A	A Traditional Chinese Medicine Composition for Treating Heat-Pattern Asthma in Children and Its Preparation Method	Deemed Withdrawal	Tianchang Yifan Pharmaceutical Co., Ltd.	2020-03-03	2020-05-08
248	CN111110715A	An Artemisia argyi Essential Oil Soft Capsule for Adjunctive Treatment of Bronchial Asthma and Its Therapeutic Method	Active Withdrawal	Yunnan Luxin Biological Pharmaceutical Co., Ltd.	2020-03-02	2020-05-08
249	CN111228377A	A Composition for Treating Bronchial Asthma and Its Preparation Method	Rejected	Ma Libing	2020-02-28	2020-06-05
250	CN111467381A	Use of Gerbera piloselloides and Its Extract in Preparing a Medicament for Preventing and/or Treating Asthma	Rejected	Guizhou Medical University	2020-02-26	2020-07-31
251	CN111012853A	An External Plaster for Treating Asthma and Its Preparation Method	Rejected	Hebei Provincial Hospital of Traditional Chinese Medicine	2020-01-08	2020-04-17
252	CN113117009A	A Traditional Chinese Medicine Preparation for Treating Asthma and Its Preparation Method	Rejected	Ruitehuan Traditional Chinese Medicine Technology Development Co., Ltd. | Yu Lihua	2019-12-30	2021-07-16
253	CN111084809A	Application of Keteling Preparation in Preventing and Treating Asthma and Cough Induced by Allergies	Rejected	Guangdong Luofushan Guoji Pharmaceutical Co., Ltd.	2019-12-29	2020-05-01
254	CN110917312A	A Chinese Patent Medicine for Treating Pediatric Cough Variant Asthma with Spleen-Lung Qi Deficiency Pattern and Its Preparation Method	Granted	Foshan Fosun Chancheng Hospital Co., Ltd.	2019-12-05	2020-03-27
255	CN111000923A	A Traditional Chinese Medicine Preparation for Treating Asthma and Its Preparation Method	Granted	Guangzhou Yutang Huaguan Biotechnology Co., Ltd.	2019-12-03	2020-04-14
256	CN110917186A	Use of Icaritin in Preparing a Medicament for Treating Bronchial Asthma	Rejected	Guilin Medical University	2019-12-02	2020-03-27
257	CN110917271A	A Spray for Preventing and Treating Allergic Asthma with Comorbid Allergic Rhinitis in Children and Adolescents	Rejected	Leitu Intelligent Education Technology Research Institute Jiangsu Co., Ltd. | Nanjing Zhonglei Technology Development Co., Ltd.	2019-11-25	2020-03-27
258	CN110721193A	Use of Cynomorium songaricum Total Polysaccharides in Preparing a Medicament for Treating Asthma	Granted	China Pharmaceutical University	2019-11-22	2020-01-24
259	CN112807412A	A Traditional Chinese Medicine for Treating Asthma	Rejected	Wang Xuehai	2019-11-15	2021-05-18
260	CN110680875A	A Composition and Ointment for Treating Bronchial Asthma, and Their Preparation Method	Rejected	Zhang Zhixin	2019-11-08	2020-01-14
261	CN111467425A	A Traditional Chinese Medicine Pill Formulation for Treating Asthma	Deemed Withdrawal	Peng Ailin	2019-11-05	2020-07-31
262	CN110548098A	A Traditional Chinese Medicine for Treating Acute/Chronic Bronchitis and Asthma and Its Preparation Method	Rejected	Li Xiangtao	2019-09-26	2019-12-10
263	CN110496182A	An Asthma Medicament Based on Kidney-Yang Tonification and Its Preparation Method	Rejected | Reexamination	Wang Zhaojian	2019-09-11	2019-11-26
264	CN211096208U	An Acupoint Medicinal Patch for Asthma	Failure to Pay Annuities	Qin Yanhong	2019-09-09	2020-07-28
265	CN110420311A	An Asthma Moxibustion Stick and Its Preparation Method	Active Withdrawal	Liu Min	2019-09-03	2019-11-08
266	CN110433217A	Use of a Traditional Chinese Medicine Composition in Preparing a Medicament for Treating Bronchial Asthma	Rejected	Wuxi Hospital of Traditional Chinese Medicine	2019-08-27	2019-11-12
267	CN110251629A	A Traditional Chinese Medicine Combination for Treating Asthma and Its Application	Granted	Hu Xiji	2019-08-08	2019-09-20
268	CN110237129A	A Compound Traditional Chinese Medicine Preparation for Treating Asthma, Its Preparation Process and Quality Control Method	Rejected	Shenzhen Honghui Biopharmaceutical Co., Ltd.	2019-07-11	2019-09-17
269	CN113509530A	A Compound Traditional Chinese Medicine Preparation for Treating Asthma, Its Preparation Process and Quality Control Method	Granted	Shenzhen Honghui Biopharmaceutical Co., Ltd.	2019-07-11	2021-10-19
270	CN112076248A	Use of Perilla frutescens Leaf Extract in Preparing a Medicament for Preventing and/or Treating Asthma	Substantive Examination	Institute of Materia Medica, Chinese Academy of Medical Sciences	2019-06-14	2020-12-15
271	CN110170021A	A Compound Christia vespertilionis Extract for Preventing and Treating Asthma and Its Preparation Method	Rejected	Guangxi University of Chinese Medicine	2019-05-28	2019-08-27
272	CN110841040A	A Traditional Chinese Medicine Composition for Treating Bronchial Asthma, Its Preparation Method and Application	Rejected	Meng Qingliang	2019-05-23	2020-02-28
273	CN109999090A	A Medicament with Efficacy for Treating Pediatric Asthma, Its Preparation Method and Application	Granted | Patent Right Transfer	Liancheng Xunkang (Zhuhai Hengqin) Pharmaceutical Co., Ltd.	2019-05-15	2019-07-12
274	CN110151768A	A Pharmaceutical Composition with Anti-Asthma Activity and Its Application	Rejected	Xi'an Jiaotong University	2019-05-08	2019-08-23
275	CN109999092A	A Citrus reticulata Peel (Qingpi) Alkaloid Extract for Preventing and Treating Asthma and Its Preparation Method	Rejected | Reexamination	Sericulture & Agri-Food Research Institute, Guangdong Academy of Agricultural Sciences	2019-04-25	2019-07-12
276	CN109925497A	A Traditional Chinese Medicine Composition for Cough and Asthma and Its Preparation Method	Rejected	Shen Shenglin	2019-04-18	2019-06-25
277	CN109876109A	A Traditional Chinese Medicine for Treating Asthma and Chronic Bronchitis	Active Withdrawal	Wu Junjie	2019-04-15	2019-06-14
278	CN109846956A	A Traditional Chinese Medicine Composition for Treating Allergic Asthma, Rhinitis, and Pharyngitis	Active Withdrawal	Wei Junsheng | Zhang Hongtao	2019-04-04	2019-06-07
279	CN111840434A	A Traditional Chinese Medicine Composition for Treating Pediatric Cough Variant Asthma and Its Preparation Method	Substantive Examination | Patent Right Transfer	Chen Yonghui	2019-04-01	2020-10-30
280	CN110090281A	A Traditional Chinese Medicine for Treating Cough and Asthma	Active Withdrawal	Luan Jixi	2019-03-15	2019-08-06
281	CN109718360A	A Powder for Treating Mucous Sputum Caused by Asthma	Active Withdrawal	Laiwu Vocational and Technical College	2019-02-25	2019-05-07
282	CN109820964A	A Traditional Chinese Medicine Agent for Treating Asthma	Active Withdrawal	Chen Shiliang	2019-02-21	2019-05-31
283	CN109666614A	Lactobacillus rhamnosus and Its Application in Preparing Health Foods and Pharmaceuticals for Preventing Allergic Asthma	Granted	Southwest University	2019-02-14	2019-04-23
284	CN109568484A	A Traditional Chinese Medicine Composition for Treating Cough Variant Asthma, Its Preparation Method and Application	Active Withdrawal	Guo Yuqin	2019-02-13	2019-04-05
285	CN109512967A	A Chinese Patent Medicine for Treating Asthma and Its Preparation Method	Rejected	Zhangye Jinsheng Traditional Chinese Medicine Decoction Pieces Co., Ltd.	2019-01-25	2019-03-26
286	CN109550038A	An Umbilical Plaster for Treating Cold-Wheezing Pattern Bronchial Asthma	Rejected	Zhuhai Campus, Zunyi Medical University	2019-01-24	2019-04-02
287	CN109394862A	A Traditional Chinese Medicine Composition for Treating Bronchial Asthma and Its Preparation Method	Active Withdrawal	Affiliated Hospital of Changchun University of Chinese Medicine (Jilin Provincial Hospital of Traditional Chinese Medicine)	2019-01-14	2019-03-01
288	CN109602821A	A Pill for Treating Deficiency-Cold Pattern Asthma and Its Preparation Method	Rejected	Qiao Jianhua	2019-01-14	2019-04-12
289	CN109954055A	A Pharmaceutical Composition for Treating Bronchial Asthma, Its Preparation Method and Use	Rejected	Chengdu University of Traditional Chinese Medicine	2019-01-11	2019-07-02
290	CN109464584A	An Integrated Chinese-Western Medicine for Treating Asthma and Its Preparation Method	Rejected	Zhang Chun	2018-12-25	2019-03-15
291	CN109432165A	A Mongolian Medicine for Treating Asthma and Its Preparation Method	Substantive Examination	Affiliated Hospital of Inner Mongolia Minzu University	2018-12-22	2019-03-08
292	CN109276679A	A Traditional Chinese Medicine Composition for Treating Pediatric Asthma	Rejected	Shanghai Jiading District Hospital of Traditional Chinese Medicine	2018-12-14	2019-01-29
293	CN109260450A	A Traditional Chinese Medicine Composition for Treating Asthma	Rejected	Li Tianji	2018-12-10	2019-01-25
294	CN109224055A	A Traditional Chinese Medicine Formula for Treating Asthma	Deemed Withdrawal	Liu Zhiming	2018-11-30	2019-01-18
295	WO2020107210A1	A Traditional Chinese Medicine Composition for Treating Asthma, Its Preparation Method and Pharmaceutical Use	Entry into National Phase (PCT)	Dedao Health Management Co., Ltd. | LIU ZHIJIE	2018-11-27	2020-06-04
296	CN111491649A	A Traditional Chinese Medicine Composition for Treating Asthma, Its Preparation Method and Pharmaceutical Use	Rejected	Dedao Health Management Co., Ltd. | Liu Zhijie	2018-11-27	2020-08-04
297	CN109893645A	An Integrated Chinese-Western Acupoint Medicament for Treating Bronchitis and Asthma	Rejected	Yang Qixiang	2018-11-21	2019-06-18
298	CN111150821A	A Traditional Chinese Medicine Composition for Treating Bronchial Asthma	Deemed Withdrawal	China-Japan Friendship Hospital (China-Japan Friendship Clinical Medicine Research Institute)	2018-11-07	2020-05-15
299	CN109106820A	A Medicinal Solution for Treating Hereditary Asthma and Its Preparation Method	Rejected	The First Affiliated Hospital of Xi'an Jiaotong University Medical College	2018-11-02	2019-01-01
300	CN109331030A	Use of Akebia Saponin D in Treating Bronchial Asthma	Rejected	Liu Lihong	2018-11-02	2019-02-15
301	CN109157604A	A Pharmaceutical Agent for Pediatric Asthma Rehabilitation Assistance	Active Withdrawal	Wu Ping	2018-10-17	2019-01-08
302	CN108853467A	A Traditional Chinese Medicine for Treating Pediatric Asthma	Active Withdrawal	Li Zengguang	2018-09-30	2018-11-23
303	CN108888691A	A Traditional Chinese Medicine Composition for Treating Asthma and Its Preparation Method	Active Withdrawal	Yang Jinghua	2018-09-29	2018-11-27
304	CN108938994A	A Traditional Chinese Medicine Composition for Treating Asthma and Its Preparation Method	Active Withdrawal	Yang Jinghua	2018-09-29	2018-12-07
305	CN109010541A	A Composition for Preventing and Treating Pediatric Bronchial Asthma	Deemed Withdrawal	Hunan Yike Bioengineering Co., Ltd.	2018-09-27	2018-12-18
306	CN108939032A	A Chinese Herbal Formula Containing Portulaca oleracea for Treating Poultry Asthma	Active Withdrawal	Jiangxi University of Traditional Chinese Medicine	2018-09-26	2018-12-07
307	CN108888679A	A Traditional Chinese Medicine Composition for Treating Bronchial Asthma and Its Preparation Method	Active Withdrawal	Lixin County Yunjie Family Farm	2018-09-21	2018-11-27
308	CN109106932A	Chaihu-Pinellia Granules with Significant Therapeutic Efficacy for Asthma	Rejected	Li Yang	2018-09-20	2019-01-01
309	CN108904686A	A Traditional Chinese Medicine Preparation for Preventing Asthma and Its Preparation Process	Rejected	Tianjin Pacific Pharmaceutical Co., Ltd.	2018-09-04	2018-11-30
310	CN109172644A	An Acupoint Application Therapy for Treating Bronchial Asthma	Rejected	Affiliated Hospital of Chengdu University of Traditional Chinese Medicine (Sichuan Provincial Hospital of Traditional Chinese Medicine)	2018-08-30	2019-01-11
311	CN108815368A	A Traditional Chinese Medicine for Treating Asthma	Deemed Withdrawal	Zhuhai Hengqin New Area Dequn Traditional Chinese Medicine Science Research Institute Co., Ltd.	2018-08-27	2018-11-16
312	WO2019210622A1	A Textile Material for Preventing and Treating Bronchial Asthma	Entry into National Phase (PCT)	QU XIN	2018-08-23	2019-11-07
313	CN108815433A	A Traditional Chinese Medicine Ointment for Alleviating Asthma Symptoms and Its Preparation Method	Rejected | Reexamination	Xiang Erlei	2018-08-07	2018-11-16
314	CN108785634A	A Traditional Chinese Medicine Composition for Preventing Asthma	Rejected	Gu Beining	2018-08-03	2018-11-13
315	CN108815330A	A Traditional Chinese Medicine for Treating Asthma	Rejected	Gu Beining	2018-08-03	2018-11-16
316	CN108671115A	A Pharmaceutical Agent for Pediatric Asthma Rehabilitation Assistance	Rejected	The First Affiliated Hospital of Henan University of Science and Technology	2018-07-11	2018-10-19
317	CN108721306A	Use of Arenobufagin in Preparing a Medicament for Preventing/Treating Asthma	Granted | License	Yunnan University of Traditional Chinese Medicine	2018-07-10	2018-11-02
318	CN108553595A	Asthma Pill and Its Preparation Method	Granted | Patent Right Transfer	Jiangxi Jiuhua Pharmaceutical Co., Ltd.	2018-07-04	2018-09-21
319	CN108465012A	A Traditional Chinese Medicine for Treating Bronchial Asthma and Its Preparation Method	Active Withdrawal	Jiangsu Baijian Pharmaceutical Technology Co., Ltd.	2018-06-25	2018-08-31
320	CN110787275A	A Traditional Chinese Medicine Preparation Capable of Treating Asthma	Deemed Withdrawal	Zhang Ye	2018-06-22	2020-02-14
321	CN108498744A	A Medicament for Treating Chronic Pharyngitis and Asthma and Its Preparation Method	Deemed Withdrawal	Zhang Yongcheng	2018-06-13	2018-09-07
322	CN108478699A	A Traditional Chinese Medicine Preparation for Treating Asthma	Active Withdrawal	Nantong Migao Electronic Technology Co., Ltd.	2018-06-08	2018-09-04
323	CN108465062A	A Traditional Chinese Medicine Composition with Adjunctive Therapeutic Effects for Asthma	Rejected	Anhui Laosuntou Footwear Co., Ltd.	2018-06-07	2018-08-31
324	CN108578591A	A Medicinal Shoe Insole with Adjunctive Therapeutic Effects for Asthma	Rejected	Anhui Laosuntou Footwear Co., Ltd.	2018-06-07	2018-09-28
325	CN108465045A	A Traditional Chinese Medicine Formula and Preparation Method for Treating Chronic Bronchial Asthma	Deemed Withdrawal	Cong Huanting	2018-06-04	2018-08-31
326	CN108434333A	A Formula for Treating Congenital Asthma	Active Withdrawal	Nantong Botai Art Pattern Design Co., Ltd.	2018-05-30	2018-08-24
327	CN108452128A	A Traditional Chinese Medicine Extract for Treating Bronchial Asthma, Its Preparation Method and Application	Rejected	Jiangsu Sunan Pharmaceutical Industrial Co., Ltd.	2018-05-24	2018-08-28
328	CN108339071A	A Pharmaceutical Composition for Treating Cough Variant Asthma	Rejected	Deng Liping	2018-05-22	2018-07-31
329	CN108524752A	An Integrated Chinese-Western Medicament for Treating Asthma and Pulmonary Heart Disease	Deemed Withdrawal	Hanshou County Xinyuntang Pharmaceutical Technology Co., Ltd.	2018-05-21	2018-09-14
330	CN108420913A	A Traditional Chinese Medicine Composition for Treating Asthma and Its Preparation Method	Deemed Withdrawal	Dalian University	2018-05-18	2018-08-21
331	CN108553627A	A Tadehagi triquetrum Spray for Treating Allergic Asthma and Its Preparation Method	Rejected	Dalian University	2018-05-18	2018-09-21
332	CN108324919A	A Traditional Chinese Medicine Composition for Treating Asthma, Its Preparation Method and Application	Rejected	Chongqing Yuelong Biological Pharmaceutical Co., Ltd.	2018-05-17	2018-07-27
333	CN108310175A	A Traditional Chinese Medicine Composition for Treating Asthma	Active Withdrawal	Gong Yanfang	2018-05-10	2018-07-24
334	CN108310260A	A Chinese Herbal Composition for Treating Asthma	Active Withdrawal	Gong Yanfang	2018-05-10	2018-07-24
335	CN108452256A	A Pharmaceutical Agent for Pediatric Asthma Rehabilitation Assistance, Its Preparation Method and Device	Rejected | Reexamination	The First Affiliated Hospital of Jiamusi University	2018-05-07	2018-08-28
336	CN108245660A	A Chinese Herbal Prescription for Treating Bronchial Asthma	Active Withdrawal	Yu Meizi	2018-04-30	2018-07-06
337	CN108355095A	A Traditional Chinese Medicine for Treating Bronchial Asthma and Its Preparation Method	Active Withdrawal	Zhang Chuanjun	2018-04-27	2018-08-03
338	CN108379464A	An Oral Traditional Chinese Medicine Composition for Treating Asthma	Active Withdrawal	Ma Tongyin	2018-04-11	2018-08-10
339	CN108888644A	A Traditional Chinese Medicine Extract for Preparing Anti-Asthma Medicaments and Its Use	Rejected | Reexamination	Qingdao Kangqinghe Pharmaceutical Technology Co., Ltd.	2018-04-08	2018-11-27
340	CN108295136A	A Pediatric Asthma Therapeutic Medicament and Its Preparation Method	Rejected	Liu Yang	2018-04-03	2018-07-20
341	CN108339072A	A Dog Days Acupoint Plaster for Preventing and Treating Asthma	Rejected	Jiangyin Hospital of Traditional Chinese Medicine	2018-04-02	2018-07-31
342	CN108261522A	A Traditional Chinese Medicine Composition for Treating Asthma	Rejected	Ding Yongkui	2018-03-31	2018-07-10
343	CN108159219A	A Traditional Chinese Medicine for Treating Pediatric Asthma	Active Withdrawal	Wang Zidong	2018-03-23	2018-06-15
344	CN108310027A	A Cotinus coggygria Root Extract for Treating Bronchial Asthma	Deemed Withdrawal	Yu Linmei	2018-03-17	2018-07-24
345	CN108201549A	A Tadehagi triquetrum Tea-Bag Preparation for Treating Allergic Asthma and Its Preparation Method	Rejected	Dalian University	2018-03-13	2018-06-26
346	CN108159226A	A Chinese Herbal Composition for Treating Allergic Asthma	Rejected	Zhao Meng	2018-03-07	2018-06-15
347	CN108186832A	A Granule Formula of Traditional Chinese Medicine for Treating Pediatric Cough Variant Asthma and Its Preparation Method	Rejected	Liuzhou Maternal and Child Health Hospital	2018-02-11	2018-06-22
348	CN110115710A	A Transdermal Absorption Preparation for Treating Asthma	Granted	Beijing Tide Pharmaceutical Co., Ltd.	2018-02-06	2019-08-13
349	CN110115739A	A Traditional Chinese Medicine Composition for Treating Viral Infectious Diseases or Cough Variant Asthma, and Its Preparation Method	Active Withdrawal	Shenzhen Ruilaiguisheng Biomedicine Technology Co., Ltd.	2018-02-05	2019-08-13
350	CN108079173A	A Pharmaceutical Agent for Pediatric Asthma Rehabilitation Assistance	Rejected	Wang Zhongyuan	2018-01-26	2018-05-29
351	CN108079172A	A Medicament for Treating Cough Variant Asthma	Granted	Shanxi Academy of Traditional Chinese Medicine	2018-01-20	2018-05-29
352	CN108066619A	A Traditional Chinese Medicine Composition for Treating Asthma and Its Application	Rejected	Jiangmen Hengwei Biotechnology Co., Ltd.	2018-01-15	2018-05-25
353	CN108186893A	Preparation Method of a Traditional Chinese Medicine Composition for Treating Asthma	Rejected	Jiangmen Hengwei Biotechnology Co., Ltd.	2018-01-15	2018-06-22
354	CN108079109A	A Formula for Curing Asthma and Its Production Method	Rejected	Fu Shaojun	2017-12-29	2018-05-29
355	CN108126048A	Asthma Medicinal Agent and Its Preparation Method	Rejected	Long Huanle	2017-12-28	2018-06-08
356	CN109966455A	A Traditional Chinese Medicine Formula for Lung Qi Deficiency Pattern Asthma	Deemed Withdrawal	Han Yudong	2017-12-28	2019-07-05
357	CN108096306A	Preparation Method of an Injection for Treating Asthma	Rejected	Han Zhibo	2017-12-27	2018-06-01
358	CN108042776A	A Medicament for Treating Bronchitis and Asthma, Its Preparation and Administration Methods	Rejected | Reexamination	Zhu Yujing	2017-12-26	2018-05-18
359	CN108066680A	A Chinese Patent Medicine Preparation for Treating Common Cold Cough and Asthma	Deemed Withdrawal	Fang Liquan	2017-12-22	2018-05-25
360	CN107854603A	A Medicament for Treating Asthma and Its Preparation Method	Active Withdrawal	Xie Honglin	2017-12-20	2018-03-30
361	CN107854602A	A Traditional Chinese Medicine for Treating Asthma	Deemed Withdrawal	Wu Xiaojuan	2017-12-14	2018-03-30
362	CN108079072A	Preparation Method of Paeonia lactiflora Total Glucosides for Treating Allergic Asthma and Its Therapeutic Application	Rejected | Reexamination	Zhejiang Chinese Medical University	2017-12-12	2018-05-29
363	CN107865797A	Preparation Method of a Mosquito Repellent Liquid with Asthma-Alleviating Properties	Active Withdrawal	Chengdu Wofart Technology Co., Ltd.	2017-12-08	2018-04-03
364	CN109865045A	A Medicament for Eliminating Cold-Natured Asthmatic Tumors and Its Preparation Process	Deemed Withdrawal	Wuhan Houyidan Technology Co., Ltd.	2017-12-05	2019-06-11
365	CN107693768A	A Traditional Chinese Medicine Preparation for Treating Asthma	Rejected	Tang Zixue	2017-12-04	2018-02-16
366	CN108030887A	A Traditional Chinese Medicine Syrup for Treating Pediatric Cough Variant Asthma	Rejected	Wang Youpeng	2017-12-04	2018-05-15
367	CN107737288A	A Traditional Chinese Medicine Composition for Treating Allergic Asthma and Its Preparation Method	Granted | Patent Right Transfer	Shandong Qiaowang Pharmaceutical Technology Co., Ltd.	2017-12-01	2018-02-27
368	CN107737183A	An Anti-Allergic Asthma Traditional Chinese Medicine Composition and Its Preparation Method	Rejected	Dalian University	2017-12-01	2018-02-27
369	CN107823242A	A Medicament for Treating Pediatric Asthma and Its Preparation Method	Rejected	Chen Jinzheng	2017-11-29	2018-03-23
370	CN107712606A	A Medicated Flour for Treating Bronchial Asthma and Its Preparation Method	Active Withdrawal	Mingguang Lüyuan Grain and Oil Trading Co., Ltd.	2017-11-25	2018-02-23
371	CN107789542A	A Traditional Chinese Medicine Composition for Treating Asthma	Deemed Withdrawal	Yu Xinpeng	2017-11-22	2018-03-13
372	CN107823596A	An Oral Buccal Product for Cough and Asthma and Its Preparation Method	Rejected | Reexamination	Zhongshan Zepeng Biotechnology Co., Ltd.	2017-11-22	2018-03-23
373	CN107669936A	A Pediatric Medicament for Treating Asthma and Its Preparation Method	Active Withdrawal | Patent Right Transfer	Hangzhou Guangqi Medical Technology Development Co., Ltd.	2017-11-20	2018-02-09
374	CN107823407A	A Traditional Chinese Medicine Preparation for Treating Asthma	Active Withdrawal	Gao Haijuan	2017-11-16	2018-03-23
375	CN107802806A	A Powder Medicament for Treating Bronchial Asthma and Its Preparation Method	Active Withdrawal	Chengdu Feilong Water Treatment Technology Research Institute	2017-11-14	2018-03-16
376	CN107648386A	A Silybum marianum-Based Traditional Chinese Medicine Composition for Treating Allergic Rhinitis and Asthma	Deemed Withdrawal	Jiangsu Huajing Biotechnology Co., Ltd.	2017-11-13	2018-02-02
377	CN107714870A	An Effective Traditional Chinese Medicine Composition for Treating Bronchial Asthma	Active Withdrawal	Sichuan Jintang Haina Biomedicine Technology Research Institute	2017-11-13	2018-02-23
378	CN107753672A	A Pill Medicament for Treating Bronchial Asthma and Its Preparation Method	Active Withdrawal	Chengdu Feilong Water Treatment Technology Research Institute	2017-11-13	2018-03-06
379	CN107789447A	A Traditional Chinese Medicine Composition for Treating Bronchial Asthma and Its Preparation Method	Active Withdrawal	Sichuan Jintang Haina Biomedicine Technology Research Institute	2017-11-13	2018-03-13
380	CN107823589A	A Decoction Medicament for Treating Bronchial Asthma and Its Preparation Method	Active Withdrawal	Sichuan Jintang Haina Biomedicine Technology Research Institute	2017-11-13	2018-03-23
381	CN107854547A	A Capsule Medicament for Treating Bronchial Asthma and Its Preparation Method	Active Withdrawal	Chengdu Feilong Water Treatment Technology Research Institute	2017-11-13	2018-03-30
382	CN107929623A	A Capsule Medicament for Treating Bronchial Asthma and Its Preparation Method	Active Withdrawal	Chengdu Feilong Water Treatment Technology Research Institute	2017-11-13	2018-04-20
383	CN109771594A	Preparation Process of a Chinese Patent Medicine for Cough-Asthma Disorders	Deemed Withdrawal	Shaanxi Zhuoli Times Human Resources Co., Ltd.	2017-11-12	2019-05-21
384	CN107753908A	A Pill Medicament for Treating Bronchial Asthma and Its Preparation Method	Active Withdrawal	Sichuan Yichuang Biotechnology Co., Ltd.	2017-11-11	2018-03-06
385	CN107753710A	A Novel Traditional Chinese Medicine Composition for Treating Bronchial Asthma and Its Preparation Method	Active Withdrawal	Sichuan Xingjujiao Pharmaceutical Technology Co., Ltd.	2017-11-11	2018-03-06
386	CN107802691A	A Capsule Medicament for Treating Bronchial Asthma and Its Preparation Method	Active Withdrawal	Sichuan Yichuang Biotechnology Co., Ltd.	2017-11-11	2018-03-16
387	CN107929506A	An Effective Capsule Medicament for Treating Bronchial Asthma and Its Preparation Method	Active Withdrawal	Sichuan Xingjujiao Pharmaceutical Technology Co., Ltd.	2017-11-11	2018-04-20
388	CN107823587A	A Capsule Medicament for Treating Bronchial Asthma and Its Preparation Method	Active Withdrawal	Sichuan Juhao Biotechnology Co., Ltd.	2017-11-10	2018-03-23
389	CN107582906A	A Medicament for Treating Bronchial Asthma and Its Preparation Method	Deemed Withdrawal	Zhao Hongxia	2017-11-09	2018-01-16
390	CN107753723A	A Medicament for Acupoint Embedding Therapy in Asthma, Bronchitis, and Its Preparation Method	Rejected	Chengdu Xijing Asthma Research Institute	2017-11-08	2018-03-06
391	CN107714921A	A Pharmaceutical Composition for Treating Chronic Bronchitis and Asthma and Its Preparation Method	Active Withdrawal	Yu Biya	2017-11-07	2018-02-23
392	CN107669841A	A Traditional Chinese Medicine Composition for Cold-Natured Bronchial Asthma	Rejected	Wu Dabin	2017-11-01	2018-02-09
393	CN107596043A	Chinese Herbal Formula for Chronic Bronchitis-Asthma Health Pillow	Active Withdrawal	Xiao Yanping	2017-10-30	2018-01-19
394	CN107714909A	A Traditional Chinese Medicine Composition for Treating Chronic Tracheitis, Bronchitis, Asthma, and Emphysema and Its Preparation Method	Rejected | Reexamination	Tan Zongxue	2017-10-30	2018-02-23
395	CN107823328A	An Oral Medicament for Treating Pediatric Cough-Variant Asthma and Its Preparation Method	Active Withdrawal	Sichuan Jintang Haina Biomedicine Technology Research Institute	2017-10-30	2018-03-23
396	CN108042745A	A Capsule Medicament for Treating Bronchial Asthma and Its Preparation Method	Active Withdrawal	Sichuan Yichuang Biotechnology Co., Ltd.	2017-10-28	2018-05-18
397	CN107929621A	A Novel Traditional Chinese Medicine Composition for Treating Bronchial Asthma and Its Preparation Method	Active Withdrawal	Sichuan Xingjujiao Pharmaceutical Technology Co., Ltd.	2017-10-27	2018-04-20
398	CN107596175A	A Medicament for Treating Asthma and Its Preparation Method	Rejected	Shanxi Zhendong Wuhetang Pharmaceutical Co., Ltd.	2017-10-26	2018-01-19
399	CN107582950A	A Traditional Chinese Medicine for Treating Asthma	Deemed Withdrawal	Su Xin	2017-10-25	2018-01-16
400	CN107823514A	A Traditional Chinese Medicine for Treating Pediatric Asthma	Deemed Withdrawal	Qiu Lin	2017-10-25	2018-03-23
401	CN109692197A	A Traditional Chinese Medicine Extract and Preparation for Preventing Asthma, and Their Preparation Method	Deemed Withdrawal	Zhang Xin	2017-10-23	2019-04-30
402	CN107582828A	A Traditional Chinese Medicine Composition for Treating Pediatric Asthma	Deemed Withdrawal	Affiliated Hospital of Changchun University of Chinese Medicine (Jilin Provincial Hospital of Traditional Chinese Medicine)	2017-10-20	2018-01-16
403	CN107496751A	A Traditional Chinese Medicinal Formula for Treating Asthma	Rejected	Wei Maozeng	2017-10-09	2017-12-22
404	CN107496882A	A Pill Medicament for Treating Bronchial Asthma and Its Preparation Method	Active Withdrawal	Sichuan Xingjujiao Pharmaceutical Technology Co., Ltd.	2017-09-27	2017-12-22
405	CN107496797A	A Traditional Chinese Medicine Composition for Treating Bronchial Asthma	Granted	Han Xu	2017-09-25	2017-12-22
406	CN107496877A	A Decoction Medicament for Treating Bronchial Asthma and Its Preparation Method	Active Withdrawal	Sichuan Juhao Biotechnology Co., Ltd.	2017-09-23	2017-12-22
407	CN107496794A	A Pill Medicament for Treating Bronchial Asthma and Its Preparation Method	Active Withdrawal	Chengdu Cilvyuan Pharmaceutical Technology Co., Ltd.	2017-09-20	2017-12-22
408	CN107496745A	A Traditional Chinese Medicine Composition for Treating Heat-Pattern Asthma	Rejected	Henan University of Chinese Medicine	2017-09-20	2017-12-22
409	CN107617091A	A Traditional Chinese Medicine Composition for Treating Cold-Pattern Asthma	Rejected | Reexamination	Henan University of Chinese Medicine	2017-09-20	2018-01-23
410	CN107596229A	A Decoction Medicament for Treating Asthmatic Bronchitis and Its Preparation Method	Active Withdrawal	Chengdu Cilvyuan Pharmaceutical Technology Co., Ltd.	2017-09-18	2018-01-19
411	CN107596297A	A Novel Traditional Chinese Medicine Composition for Treating Chronic Bronchitis and Bronchial Asthma	Active Withdrawal	Chengdu Xingbeijia Biotechnology Co., Ltd.	2017-09-07	2018-01-19
412	CN107596024A	A Pill Medicament for Treating Pediatric Cough-Variant Asthma and Its Preparation Method	Active Withdrawal	Chengdu Xingbeijia Biotechnology Co., Ltd.	2017-09-07	2018-01-19
413	CN107441411A	A Medicament for Treating Bronchial Asthma and Its Preparation Method	Rejected	Wang Wenchun	2017-09-05	2017-12-08
414	CN107320709A	A Traditional Chinese Medicine Composition for Treating Pediatric Asthma	Rejected	Shanghai Hospital of Traditional Chinese Medicine	2017-09-04	2017-11-07
415	CN107496866A	A Volatile Oil-Containing Traditional Chinese Medicine Composition for Treating Pediatric Asthma, Its Preparation Method and Application	Rejected	Shanghai Hospital of Traditional Chinese Medicine	2017-09-04	2017-12-22
416	CN107510785A	An Anti-Asthma Herbal Tea and Its Preparation Method	Active Withdrawal	Nanjing Duobao Biotechnology Co., Ltd.	2017-09-04	2017-12-26
417	CN109419974A	A Medicament for Treating Asthma	Deemed Withdrawal	Fan Xuanmin	2017-08-30	2019-03-05
418	CN107625939A	A Traditional Chinese Medicine Formula for Treating Bronchial Asthma and Its Preparation Method	Active Withdrawal	Zhao Binglan	2017-08-29	2018-01-26
419	CN109420098A	A Medicament for Treating Asthma	Active Withdrawal	Dong Yanping	2017-08-29	2019-03-05
420	CN107496675A	A Traditional Chinese Medicine for Treating Asthma with Thirst Symptoms	Deemed Withdrawal	Yao Lianqin	2017-08-24	2017-12-22
421	CN107496674A	An Anti-Asthma Traditional Chinese Medicine Containing Gypsum Fibrosum	Deemed Withdrawal	Yao Lianqin	2017-08-24	2017-12-22
422	CN107519384A	A Traditional Chinese Medicine for Treating Asthma with Red Tongue and Yellow Coating Signs	Deemed Withdrawal	Yao Lianqin	2017-08-24	2017-12-29
423	CN107536969A	An Anti-Asthma Traditional Chinese Medicine Containing Succus Bambusae	Deemed Withdrawal	Yao Lianqin	2017-08-24	2018-01-05
424	CN107536968A	A Traditional Chinese Medicine for Treating Asthma with Yellow-Sticky-Phlegm Symptoms	Deemed Withdrawal	Yao Lianqin	2017-08-24	2018-01-05
425	CN107551240A	An Anti-Asthma Traditional Chinese Medicine Containing Asarum sieboldii	Deemed Withdrawal	Yao Lianqin	2017-08-24	2018-01-09
426	CN107582821A	An Anti-Asthma Traditional Chinese Medicine Containing Peucedanum praeruptorum	Deemed Withdrawal	Yao Lianqin	2017-08-24	2018-01-16
427	CN107583010A	A Traditional Chinese Medicine for Treating Asthma with White-Frothy-Phlegm Symptoms	Deemed Withdrawal	Yao Lianqin	2017-08-24	2018-01-16
428	CN107669880A	A Traditional Chinese Medicine for Treating Asthma with Sore Throat and Nasal Congestion Symptoms	Deemed Withdrawal	Yao Lianqin	2017-08-24	2018-02-09
429	CN107441326A	A Cinnamomum cassia and Ephedra sinica Herbal Bath Liquid for Treating Asthma and Its Preparation Method	Deemed Withdrawal	Liao Yanqing	2017-08-23	2017-12-08
430	CN107496608A	A Traditional Chinese Medicine Preparation for Treating Asthma	Active Withdrawal	Rugao Nanling Hospital	2017-08-21	2017-12-22
431	CN107519324A	A Traditional Chinese Medicine Preparation for Treating Asthma	Active Withdrawal	Rugao Nanling Hospital	2017-08-21	2017-12-29
432	CN107596020A	A Traditional Chinese Medicine Preparation for Treating Asthma	Active Withdrawal	Rugao Nanling Hospital	2017-08-21	2018-01-19
433	CN107669994A	A Traditional Chinese Medicine Preparation for Treating Asthma	Active Withdrawal	Rugao Nanling Hospital	2017-08-21	2018-02-09
434	CN107233516A	A Traditional Chinese Medicine Formula for Treating Asthma and Its Preparation Method	Rejected	Wang Meimei	2017-08-11	2017-10-10
435	CN109381506A	A Traditional Chinese Medicine for Treating Bronchial Asthma	Active Withdrawal	Zibo Mingtong Environmental Technology R&D Co., Ltd.	2017-08-08	2019-02-26
436	CN109381502A	A Traditional Chinese Medicine for Treating Bronchial Asthma	Active Withdrawal	Zibo Mingtong Environmental Technology R&D Co., Ltd.	2017-08-02	2019-02-26
437	CN107375869A	A Traditional Chinese Medicine Composition for Treating Asthma, Chronic Bronchitis, and Tracheitis	Active Withdrawal	Sichuan Juhao Biotechnology Co., Ltd.	2017-07-25	2017-11-24
438	CN107375661A	An Asthma Capsule and Its Preparation Method	Rejected	Liu Daopeng	2017-07-25	2017-11-24
439	CN107158195A	A Pharmaceutical Composition for Treating Pediatric Bronchial Asthma and Its Preparation Method	Deemed Withdrawal	Lu Jianhua	2017-07-23	2017-09-15
440	CN109276629A	A Tea Bag for Bronchial Asthma Patients	Deemed Withdrawal	Chen Ming	2017-07-20	2019-01-29
441	CN107349367A	A Novel Traditional Chinese Medicine Composition for Treating Asthma and Its Preparation Method	Deemed Withdrawal	Sichuan Juhao Biotechnology Co., Ltd.	2017-07-13	2017-11-17
442	CN107441256A	A Traditional Chinese Medicine for Treating Bronchitis with Wheezing and Asthma	Deemed Withdrawal	Yao Wangdong	2017-07-08	2017-12-08
443	CN107468845A	A Traditional Chinese Medicine Prescription for Bronchial Asthma	Deemed Withdrawal	Zhang Shanxuan	2017-07-07	2017-12-15
444	CN107375645A	A Traditional Chinese Medicine Composition for Treating Asthma	Deemed Withdrawal	Pang Shibin	2017-07-05	2017-11-24
445	CN107281329A	A Traditional Chinese Medicine Composition for Treating Allergic Rhinitis and Asthma	Active Withdrawal	Hefei Yuandian Intellectual Property Agency Co., Ltd.	2017-06-30	2017-10-24
446	CN107050278A	A Traditional Chinese Medicine Aqueous Agent for Treating Pneumonia and Asthma, Its Preparation Method and Device	Granted | Reexamination	Liu Shaoquan	2017-06-26	2017-08-18
447	CN109091525A	A Traditional Chinese Medicine for Treating Bronchial Asthma	Active Withdrawal	Zibo Qidingli Patent Information Consulting Co., Ltd.	2017-06-21	2018-12-28
448	CN107233548A	A Pharmaceutical Composition for Treating Bronchial Asthma	Rejected	Ji Xiangqin	2017-06-20	2017-10-10
449	CN107184768A	A Medicinal Plaster for Preventing and Treating Bronchial Asthma and Its Preparation Method	Rejected	Suzhou Liliangji Health Industry Co., Ltd.	2017-06-20	2017-09-22
450	CN109125534A	A Medicament for Treating Asthma	Deemed Withdrawal	Yang Chao	2017-06-19	2019-01-04
451	CN109010668A	A Medicament for Treating Asthma	Active Withdrawal	Chen Guolin	2017-06-12	2018-12-18
452	CN107213169A	An External Plaster for Treating Asthma	Granted	Jianmin Pharmaceutical Group Co., Ltd.	2017-06-06	2017-09-29
453	CN107296441A	A Health Pillow with Built-in Anti-Asthma Medicament	Deemed Withdrawal	Hu Guofang	2017-06-01	2017-10-27
454	CN107261080A	An External Application Medicament for Chronic Bronchial Asthma and Its Preparation Method	Deemed Withdrawal	Chengdu Fengmi Biotechnology Co., Ltd.	2017-05-31	2017-10-20
455	CN107184696A	A Traditional Chinese Medicine Composition for Treating Bronchial Asthma and Its Preparation Method	Rejected	Yan Xi	2017-05-22	2017-09-22
456	CN108938785A	A Traditional Chinese Medicine Composition for Treating Cough Variant Asthma and Its Preparation Method	Granted | Reexamination | Patent Right Transfer	Tianjin Ledun Traditional Chinese Medicine Co., Ltd.	2017-05-18	2018-12-07
457	CN107137653A	A Traditional Chinese Medicine Infusion Liquid for Adjunctive Treatment of Bronchial Asthma and Its Preparation Method	Substantive Examination	Wang Xia	2017-05-17	2017-09-08
458	CN107126492A	A Traditional Chinese Medicine Infusion Liquid for Adjunctive Treatment of Bronchial Asthma in Remission Stage with Spleen-Deficiency Pattern and Its Preparation Method	Active Withdrawal	Wang Xia	2017-05-17	2017-09-05
459	CN106963900A	A Traditional Chinese Medicine for Treating Allergic Asthma and Its Preparation Method	Deemed Withdrawal	Zhang Yangkang	2017-05-16	2017-07-21
460	CN107137581A	A Traditional Chinese Medicine Composition for Treating Pediatric Fever with Comorbid Asthma	Rejected	Ding Yongkui	2017-05-12	2017-09-08
461	CN107184808A	A Traditional Chinese Medicine Composition for Treating Asthma and Its Application	Deemed Withdrawal	Zhang Gengguan	2017-05-05	2017-09-22
462	CN107158128A	An Aerosol for Treating Asthma with Anti-Candida albicans Infection in Pharyngeal Region	Deemed Withdrawal	Zhang Jian	2017-05-04	2017-09-15
463	CN107080829A	A Medicament for Treating Asthma and Its Preparation Method	Active Withdrawal	Xu Shikui	2017-04-28	2017-08-22
464	CN107029102A	A Medicament for Treating Bronchial Asthma and Its Preparation Method	Active Withdrawal	Xu Shijie	2017-04-28	2017-08-11
465	CN107137564A	A Medicament for Treating Bronchial Asthma and Its Preparation Method	Active Withdrawal	Qin Quanfang	2017-04-28	2017-09-08
466	CN107137577A	A Medicament for Treating Bronchial Asthma and Its Preparation Method	Rejected	Li Binhong	2017-04-24	2017-09-08
467	CN106983721A	A Spray for Treating Asthma and Its Preparation Method	Rejected	Wang Zhiyong	2017-04-20	2017-07-28
468	CN107126491A	A Traditional Chinese Medicine Composition for Treating Bronchial Asthma	Deemed Withdrawal	Guangxi Minzu University	2017-04-14	2017-09-05
469	CN106834040A	A Health Wine for Treating Asthma and Chronic Bronchitis and Its Preparation Method	Rejected	Long Wenjie	2017-04-13	2017-06-13
470	CN108619275A	A Traditional Chinese Medicine Preparation for Treating Asthma	Deemed Withdrawal	Hao Jitao	2017-03-23	2018-10-09
471	CN106822677A	A Traditional Chinese Medicine Composition for Treating Asthma	Deemed Withdrawal	Yu Li	2017-03-21	2017-06-13
472	CN106668614A	A Traditional Chinese Medicine Composition for Treating Asthma	Deemed Withdrawal	Yu Li	2017-03-21	2017-05-17
473	CN106798785A	A Medicinal Formula for Treating Asthma, Its Preparation Method and Identification Method	Deemed Withdrawal	Li Yang	2017-03-16	2017-06-06
474	CN106620024A	A Medicinal Formula for Treating Asthma, Its Preparation Method and Identification Method	Deemed Withdrawal	Li Yang	2017-03-16	2017-05-10
475	CN106729250A	Oral and External Application Patch for Pediatric Bronchial Asthma	Deemed Withdrawal	Yi Biyang	2017-03-14	2017-05-31
476	CN108523106A	Fungal Food for Preventing and Treating Asthma, Bronchitis, and Emphysema	Deemed Withdrawal	Fu Yuxian	2017-03-06	2018-09-14
477	CN106822841A	A Medicament for Treating Asthma and Its Preparation Method	Active Withdrawal	Li Yaozong	2017-03-03	2017-06-13
478	CN106822837A	An Effective Traditional Chinese Medicine Composition for Treating Chronic Bronchitis and Bronchial Asthma	Active Withdrawal	Qingbaijiang First Branch, Chengdu Feilong Water Treatment Technology Research Institute	2017-02-18	2017-06-13
479	CN106692517A	An Anti-Candida Infection Aerosol for Treating Bronchial Asthma	Deemed Withdrawal	Yinan County Yinghui Agricultural Development Co., Ltd.	2017-02-15	2017-05-24
480	CN106581628A	A Traditional Chinese Medicine Composition for Treating Asthma and Bronchitis and Its Preparation Method	Rejected	Gong Wangmei	2017-02-09	2017-04-26
481	CN106581627A	An External Plaster for Treating Rheumatic Asthma and Its Preparation Method	Rejected	Gong Wangmei	2017-02-09	2017-04-26
482	CN106511882A	A Traditional Chinese Medicine Formula for Treating and Preventing Cough and Asthma, and Preparation Method of Herbal Sachets	Deemed Withdrawal	Mu Deli	2017-01-24	2017-03-22
483	WO2017129050A1	A Medicament for Treating Asthma	Not Entered National Phase (PCT)	Cheng Qian	2017-01-20	2017-08-03
484	CN106798877A	An External Traditional Chinese Medicine Plaster for Treating Cough and Asthma	Rejected	Zhu Feilong	2017-01-19	2017-06-06
485	CN108324764A	A Decoction Beverage for Bronchial Asthma	Deemed Withdrawal	Guilin Hongtai Farming Farmers Professional Cooperative	2017-01-19	2018-07-27
486	CN108324748A	A Traditional Chinese Medicine for Treating Bronchial Asthma	Active Withdrawal	Zibo Quark Pharmaceutical Technology Co., Ltd.	2017-01-19	2018-07-27
487	CN106491957A	A Traditional Chinese Medicine Composition for Acute Exacerbation Stage of Bronchial Asthma and Its Preparation Method	Granted	Yanbian University	2017-01-16	2017-03-15
488	CN106728687A	A Traditional Chinese Medicine Composition for Remission Stage of Bronchial Asthma and Its Preparation Method	Granted	Yanbian University	2017-01-16	2017-05-31
489	CN106491683A	A Tussilago farfara (Coltsfoot) Extract for Treating Asthma and Its Preparation Method	Granted	Shanxi University	2017-01-10	2017-03-15
490	CN106692931A	A Traditional Chinese Medicine Composition for Treating Bronchial Asthma	Deemed Withdrawal	Zhang Xianjun	2017-01-03	2017-05-24
491	CN106728680A	A Traditional Chinese Medicine for Treating and Preventing Pediatric Bronchial Asthma and Method for Preparing Decoction, Oral Liquid or Granules	Rejected | Reexamination	Jieyang People's Hospital	2016-12-31	2017-05-31
492	CN106937981A	A Medicament for Treating Asthma	Deemed Withdrawal	Zhengzhou Zhangmeng Network Technology Co., Ltd.	2016-12-30	2017-07-11
493	CN106511388A	A Medicament for Treating Asthma and Its Preparation Method	Active Withdrawal	Chu Keying	2016-12-30	2017-03-22
494	CN106491782A	A Traditional Chinese Medicine Preparation for Treating Asthma	Active Withdrawal	Anhui University of Chinese Medicine	2016-12-29	2017-03-15
495	CN106728834A	A Medicament for Treating Asthma	Active Withdrawal	Chen Quan	2016-12-24	2017-05-31
496	CN106581038A	A Medicament for Treating Asthma	Active Withdrawal	Zhengzhou Lydia Pharmaceutical Technology Co., Ltd.	2016-12-23	2017-04-26
497	CN106491632A	A Pharmaceutical Composition for Treating Asthma	Active Withdrawal	Zhengzhou Lydia Pharmaceutical Technology Co., Ltd.	2016-12-23	2017-03-15
498	CN106729222A	A Compound Herbal Tea for Treating Parasitosis and Asthma and Its Preparation Method	Rejected	Guangzhou Zhaoji Biotechnology Co., Ltd.	2016-12-22	2017-05-31
499	CN106692923A	A Traditional Chinese Medicinal Formula for Treating Asthma	Deemed Withdrawal	Du Xiangyu	2016-12-22	2017-05-24
500	CN106421326A	A Traditional Chinese Medicinal Formula for Treating Geriatric Asthma	Deemed Withdrawal	Du Xiangyu	2016-12-22	2017-02-22
501	CN106492179A	A Traditional Chinese Medicine Composition for Treating Cold-Wheezing Pattern Asthma	Rejected	The First Affiliated Hospital of Guangzhou Medical University (Guangzhou Institute of Respiratory Health)	2016-12-21	2017-03-15
502	CN106421508A	A Traditional Chinese Medicine Composition for Treating Heat-Wheezing Pattern Asthma	Rejected	The First Affiliated Hospital of Guangzhou Medical University (Guangzhou Institute of Respiratory Health)	2016-12-21	2017-02-22
503	CN106729533A	A Medicinal Formula for Treating Asthma	Rejected	The First Affiliated Hospital of Guangzhou Medical University (Guangzhou Institute of Respiratory Health)	2016-12-21	2017-05-31
504	CN106619810A	A Traditional Chinese Medicine Composition for Treating Bronchial Asthma and Its Preparation Method	Deemed Withdrawal	Deng Yuzhen	2016-12-19	2017-05-10
505	CN106581178A	A Dog-Day Plaster for Preventing and Treating Asthma and Its Preparation Method	Rejected	Zhongxian Hospital of Traditional Chinese Medicine	2016-12-15	2017-04-26
506	CN106420837A	A Medicament for Treating Bronchial Asthma and Its Preparation Method	Active Withdrawal	Liu Yulian	2016-12-15	2017-02-22
507	CN106421158A	A Medicament for Treating Asthma Prepared from Gansu Dao-di Herb Nardostachys jatamansi (Spikenard) and Its Preparation Method	Granted	Gansu University of Chinese Medicine	2016-12-15	2017-02-22
508	CN108210703A	A Traditional Chinese Medicine Composition for Treating Pediatric Bronchial Asthma	Deemed Withdrawal	Wu Hongxia	2016-12-15	2018-06-29
509	CN106728594A	A Traditional Chinese Medicine Composition for Treating Bronchial Asthma	Deemed Withdrawal	Guangxi Minzu University	2016-12-12	2017-05-31
510	CN108450702A	Green Poultry Feed for Preventing Cough and Asthma in Broilers	Deemed Withdrawal	Guizhou Fuquan City Jufuyuan Livestock and Poultry Development Co., Ltd.	2016-12-09	2018-08-28
511	CN108143793A	Preparation Method of a Traditional Chinese Medicine for Treating Asthma	Deemed Withdrawal	Jiao Yanfang	2016-12-06	2018-06-12
512	CN106389516A	An Ointment for Treating Asthma	Deemed Withdrawal	Zhang Guangsheng	2016-12-05	2017-02-15
513	CN108159288A	A Traditional Chinese Medicine for Treating Allergic Asthma	Rejected	Yang Renheng	2016-12-05	2018-06-15
514	CN106389543A	A Cataplasm Plaster with Therapeutic Effects for Bronchial Asthma, Its Preparation Process and Application	Active Withdrawal	Jiangsu Provincial Hospital of Traditional Chinese Medicine	2016-11-30	2017-02-15
515	CN106474441A	A Traditional Chinese Medicine Formula for Treating Asthma	Active Withdrawal	Ma Depeng	2016-11-25	2017-03-08
516	CN108096446A	A Traditional Chinese Medicine Formula for Treating Asthmatic Cough	Deemed Withdrawal	Tianjin Chaohuaxishi Technology Co., Ltd.	2016-11-24	2018-06-01
517	CN106668669A	A Traditional Chinese Medicine Formula for Treating Cough Variant Asthma	Active Withdrawal	Qi Yanli	2016-11-22	2017-05-17
518	CN108079145A	A Medicament for Treating Asthma	Deemed Withdrawal	Zhou Li	2016-11-22	2018-05-29
519	CN106421230A	A Traditional Chinese Medicine Composition and Its Application in Pediatric Bronchial Asthma	Rejected	North China University of Science and Technology	2016-11-15	2017-02-22
520	CN108066593A	A Traditional Chinese Medicine Formula for Treating Asthmatic Cough	Deemed Withdrawal	Tianjin Chaohuaxishi Technology Co., Ltd.	2016-11-15	2018-05-25
521	CN108066529A	A Traditional Chinese Medicine Prescription for Treating Asthma	Deemed Withdrawal	Wan Taisheng	2016-11-14	2018-05-25
522	CN108014288A	A Medicament for Treating Asthma and Its Production Method	Deemed Withdrawal	Guizhou Runsheng Pharmaceutical Co., Ltd.	2016-10-29	2018-05-11
523	CN106420986A	A Granule Preparation of Traditional Chinese Medicine for Treating Post-Cold Cough and Cough Variant Asthma, Its Preparation Method and Application	Rejected | Reexamination	Beijing Oriental Yunjia Pharmaceutical Co., Ltd.	2016-10-21	2017-02-22
524	CN107961301A	A Medicament for Treating Chronic Bronchial Asthma	Deemed Withdrawal	Jiang Shunhua	2016-10-19	2018-04-27
525	CN107961302A	A Medicament for Treating Allergic Asthma	Deemed Withdrawal	Jiang Shunhua	2016-10-19	2018-04-27
526	CN107970332A	A Medicament for Treating Bronchial Asthma	Deemed Withdrawal	Jiang Shunhua	2016-10-19	2018-05-01
527	CN106166251A	A Traditional Chinese Medicine Preparation for Treating Asthma and Its Preparation Method	Active Withdrawal	Qingdao Youcheng High-Tech Co., Ltd.	2016-10-09	2016-11-30
528	CN106267117A	An Effective Traditional Chinese Medicine Composition for Treating Bronchial Asthma	Active Withdrawal	Chengdu Feilong Water Treatment Technology Research Institute	2016-10-02	2017-01-04
529	CN106166266A	A Traditional Chinese Medicine Composition for Treating Asthma and Its Preparation Method	Active Withdrawal	Sichuan Xingjujiao Pharmaceutical Technology Co., Ltd.	2016-10-02	2016-11-30
530	CN106236925A	A Traditional Chinese Medicine Inhalation Aerosol for Treating Asthma, Its Preparation Method and Application	Granted	Suzhong Pharmaceutical Group Co., Ltd.	2016-09-28	2016-12-21
531	CN106139115A	A Traditional Chinese Medicine Composition for Treating Bronchial Asthma and Its Preparation Method	Active Withdrawal	Sichuan Juhao Biotechnology Co., Ltd.	2016-09-26	2016-11-23
532	CN107823249A	A Traditional Chinese Medicine for Treating Bronchial Asthma	Deemed Withdrawal	Zibo Quark Pharmaceutical Technology Co., Ltd.	2016-09-16	2018-03-23
533	CN106389471A	Use of Conjugated Cholic Acids from Sus scrofa Gall Powder in Preparing a Medicament for Treating Bronchial Asthma	Rejected	Northwest University	2016-09-13	2017-02-15
534	CN106266373A	A Formula for Treating Cough Variant Asthma	Rejected | Reexamination	Li Caiyuan	2016-09-12	2017-01-04
535	CN106215040A	A Traditional Chinese Medicine Composition for Treating Asthma	Rejected	Bozhou Yongbo Health Food Co., Ltd.	2016-08-31	2016-12-14
536	CN107789498A	A Traditional Chinese Medicine Decoction for Treating Liver-Fire Invading Lung Pattern Cough Variant Asthma	Deemed Withdrawal	Ding Qi	2016-08-31	2018-03-13
537	CN107789588A	A Traditional Chinese Medicine Capsule for Treating Cough Variant Asthma	Deemed Withdrawal	Ding Qi	2016-08-31	2018-03-13
538	CN107789586A	A Traditional Chinese Medicine Capsule for Treating Liver-Fire Invading Lung Pattern Cough Variant Asthma	Deemed Withdrawal	Ding Qi	2016-08-31	2018-03-13
539	CN106361925A	A Traditional Chinese Medicine Composition for Treating Cardiac Asthma	Rejected	Anhui Xiaozhitang Traditional Chinese Medicine Technology Co., Ltd.	2016-08-30	2017-02-01
540	CN106237244A	A Traditional Chinese Medicine Formulation for Treating Asthma	Deemed Withdrawal	Shandong Wendeng Orthopaedic Hospital	2016-08-30	2016-12-21
541	CN107789454A	A Medicament for Treating Bronchial Asthma and Its Preparation Method	Deemed Withdrawal	Tianjin Pacific Pharmaceutical Co., Ltd.	2016-08-30	2018-03-13
542	CN106177284A	A Traditional Chinese Medicine for Treating Bronchial Asthma and Its Preparation Method	Deemed Withdrawal	Fan Mingyue	2016-08-29	2016-12-07
543	CN106177196A	A Traditional Chinese Medicine Preparation for Treating Bronchial Asthma and Its Preparation Method	Deemed Withdrawal	Fan Mingyue	2016-08-29	2016-12-07
544	CN106236968A	A Traditional Chinese Medicine for Treating Bronchial Asthma	Deemed Withdrawal	Fan Mingyue	2016-08-29	2016-12-21
545	CN106310183A	A Traditional Chinese Medicine Formula for Treating Asthma	Active Withdrawal	Dong Pingping	2016-08-29	2017-01-11
546	CN106266238A	A Traditional Chinese Medicine Formula for Treating Bronchitic Asthma	Active Withdrawal	Chen Fuyou	2016-08-29	2017-01-04
547	CN106177283A	A Yao Ethnic Medicine Composition for Treating Chronic Bronchitis and Bronchial Asthma	Rejected	Guangxi Zhuang Autonomous Region Medicinal Botanical Garden	2016-08-26	2016-12-07
548	CN106109694A	A Traditional Chinese Medicine Formula for Treating Asthma	Active Withdrawal	Geng Cuicui	2016-08-25	2016-11-16
549	CN106138932A	A Traditional Chinese Medicine for Treating Pediatric Asthma	Deemed Withdrawal	Huang Qin	2016-08-25	2016-11-23
550	CN106266595A	A Traditional Chinese Medicine Preparation for Treating Bronchial Asthma	Rejected	Liu Hong	2016-08-24	2017-01-04
551	CN106237205A	A Medicament for Treating Asthma and Its Preparation Method	Active Withdrawal	Li Yongguo	2016-08-24	2016-12-21
552	CN106138838A	A Traditional Chinese Medicine Preparation for Treating Asthma and Its Preparation Method	Active Withdrawal	Li Yongguo	2016-08-24	2016-11-23
553	CN106334056A	A Traditional Chinese Medicine Preparation for Treating Pediatric Bronchial Asthma	Active Withdrawal	Liu Chengliang	2016-08-24	2017-01-18
554	CN106266536A	A Traditional Chinese Medicine Capsule for Treating Bronchitic Asthma and Its Preparation Method	Granted	Xianghe County Bronchitis and Asthma Hospital	2016-08-23	2017-01-04
555	CN107753847A	A Traditional Chinese Medicine for Treating Bronchial Asthma	Deemed Withdrawal	Zhao Zhiku	2016-08-23	2018-03-06
556	CN106215148A	A Traditional Chinese Medicine Composition for Treating Bronchial Asthma and Its Preparation Method	Rejected	Changde Yongli Shengxiang Biotechnology Co., Ltd.	2016-08-22	2016-12-14
557	CN106377653A	An Integrated Chinese-Western Medicine Composition for Respiratory Infection-Induced Bronchial Asthma and Its Preparation Method	Substantive Examination | Reexamination	Wu Bin	2016-08-22	2017-02-08
558	CN107753557A	A Traditional Chinese Medicine for Treating Pediatric Bronchial Asthma	Deemed Withdrawal	Jiang Shuhua	2016-08-18	2018-03-06
559	CN106075163A	A Traditional Chinese Medicine Formula for Acute Exacerbation of Bronchial Asthma and Its Preparation Method	Rejected	Anhui Tianqianjian Food Technology Co., Ltd.	2016-08-16	2016-11-09
560	CN106109890A	A Traditional Chinese Medicine Composition for Treating Cough Variant Asthma	Deemed Withdrawal	She Hui (Name/Entity, unverified official English name)	2016-08-11	2016-11-16
561	CN105998374A	A Traditional Chinese Medicine Composition for Treating Pediatric Cough-Variant Asthma and Its Preparation Method	Active Withdrawal	Hua Mei (Name/Entity, unverified official English name)	2016-08-11	2016-10-12
562	CN106215080A	A Pharmaceutical Composition Containing Procaterol Hydrochloride for Pediatric Bronchial Asthma and Its Preparation Method	Active Withdrawal	Yu Mingqi	2016-08-05	2016-12-14
563	CN105999202A	A Traditional Chinese Medicine Composition for Treating Allergic Asthma and Its Preparation Method	Active Withdrawal	Li Lingling	2016-08-05	2016-10-12
564	CN106174525A	A Food Product for Preventing and Treating Chronic Asthma and Its Preparation Method	Rejected	Wang Xingmin	2016-07-29	2016-12-07
565	CN106038974A	A Medicinal Wine for Treating Asthma	Deemed Withdrawal	Wei Jinfu	2016-07-29	2016-10-26
566	CN106235127A	A Dioscorea opposita Powder for Regulating Chronic Asthma and Its Preparation Method	Active Withdrawal	Wang Xingmin	2016-07-29	2016-12-21
567	CN106039020A	Use of Weikangling in Preparing a Medicament for Treating Asthma	Failure to Pay Annuities	South-Central Minzu University	2016-07-19	2016-10-26
568	CN106039020B	Use of Weikangling in Preparing a Medicament for Treating Asthma	Failure to Pay Annuities	South-Central Minzu University	2016-07-19	2017-11-28
569	CN106176749A	Use of Pseudoephedrine Hydrochloride and Dextromethorphan Hydrobromide Tablets in Preparing a Medicament for Treating Asthma	Rejected	South-Central Minzu University	2016-07-19	2016-12-07
570	CN106109427A	Use of Compound Pseudoephedrine Hydrochloride and Dextromethorphan Hydrobromide Tablets in Preparing a Medicament for Treating Asthma	Rejected	South-Central Minzu University	2016-07-19	2016-11-16
571	CN105963648A	A Paste Formulation for Asthma Diseases, Its Preparation Method and Use	Rejected	Affiliated Hospital of Traditional Chinese Medicine of Xinjiang Medical University	2016-07-19	2016-09-28
572	CN105997974A	Use of Rosmarinic Acid in Preparing a Medicament for Treating Asthma	Deemed Withdrawal	Guangxi University	2016-07-19	2016-10-12
573	CN105998498A	A Traditional Chinese Medicine Preparation for Treating Asthma and Its Preparation Method	Active Withdrawal	Qin Wenxiong	2016-07-15	2016-10-12
574	CN106038741A	A Tablet Preparation of Traditional Chinese Medicine for Post-Cold Cough and Cough Variant Asthma, Its Preparation Method and Application	Rejected | Reexamination	Beijing Oriental Yunjia Pharmaceutical Co., Ltd.	2016-07-14	2016-10-26
575	CN106038604A	A Traditional Chinese Medicine Composition for Treating Pediatric Asthma	Rejected	Long Huihua	2016-07-13	2016-10-26
576	CN106110002A	A Medicament for Treating Bronchial Asthma and Its Preparation Method	Active Withdrawal	Li Yixiang	2016-07-10	2016-11-16
577	CN107582753A	A Pharmaceutical Composition for Preventing and Treating Bronchial Asthma	Rejected	Huashan Hospital Affiliated to Fudan University	2016-07-08	2018-01-16
578	CN105920443A	A Medicament for Treating Bronchial Asthma or Emphysema and Its Preparation Method	Rejected | Reexamination	Bie Chenguang	2016-07-06	2016-09-07
579	CN106075291A	A Liquid Medicament for Acupuncture Therapy of Asthma and Its Preparation Method	Active Withdrawal	Zhang Yang	2016-07-05	2016-11-09
580	CN107551040A	A Decoction for Improving Bronchial Asthma	Deemed Withdrawal	Chen Weiwei	2016-07-01	2018-01-09
581	CN107551232A	A Magnesium-Enriched Apple Paste with Asthma-Alleviating Effects	Deemed Withdrawal	Liang Bo	2016-06-30	2018-01-09
582	CN105902796A	A Pear-Lily Honey Paste for Relieving Asthma Symptoms	Rejected	Qingdao Haoda Marine Biotechnology Co., Ltd.	2016-06-28	2016-08-31
583	CN105999180A	A Traditional Chinese Medicine for Treating Adult Asthma	Deemed Withdrawal	Ningbo High-tech Zone 007 Industrial Design Co., Ltd.	2016-06-27	2016-10-12
584	CN107536927A	A Traditional Chinese Medicine Formula for Treating Asthma	Deemed Withdrawal	Wei Wengming	2016-06-27	2018-01-05
585	CN105943848A	A Combinational Medicament for Treating Bronchial Asthma and Its Preparation Method	Rejected	Zhang Qian	2016-06-24	2016-09-21
586	CN105920330A	A Traditional Chinese Medicine Granule for Treating Phlegm-Heat Obstructing Lung Pattern Asthma and Its Preparation Method	Rejected	Zhang Qian	2016-06-24	2016-09-07
587	CN105998695A	A Traditional Chinese Medicine for Treating Asthma	Deemed Withdrawal	Ningbo High-tech Zone Ningyuan Technology Co., Ltd.	2016-06-20	2016-10-12
588	CN105920486A	A Traditional Chinese Medicine for Treating Cold-Pattern Asthma in Children and Its Preparation Method	Rejected	Liu Chunhua	2016-06-20	2016-09-07
589	CN107519274A	A Artemisia argyi Moxibustion Stick for Chronic Asthma Treatment	Deemed Withdrawal	Huang Yusong	2016-06-20	2017-12-29
590	CN105943787A	A Medicament for Asthma with Kidney Qi Deficiency Syndrome, Animal Model, and Construction/Application Method	Rejected | Reexamination	Zhejiang Chinese Medical University	2016-06-15	2016-09-21
591	CN105853562A	A Traditional Chinese Medicine Preparation for Treating Asthma and Its Preparation Method	Rejected	Lang Yijiang	2016-06-12	2016-08-17
592	CN105832994A	A Formula for Treating Asthma	Deemed Withdrawal	Chen Yongfu	2016-06-03	2016-08-10
593	CN105943667A	A Medicament for Treating Bronchial Asthma	Active Withdrawal	Chen Zhihe	2016-06-02	2016-09-21
594	CN105816658A	A Traditional Chinese Medicine Composition for Treating Bronchial Asthma	Deemed Withdrawal	Chen Chunbo	2016-05-31	2016-08-03
595	CN106038910A	A Traditional Chinese Medicine for Treating Bronchial Asthma	Deemed Withdrawal	Chen Chunbo	2016-05-31	2016-10-26
596	CN105816608A	A Chinese Herbal Formula for Treating Bronchial Asthma	Deemed Withdrawal	Chen Chunbo	2016-05-31	2016-08-03
597	CN105878582A	A Medicament for Treating Bronchial Asthma	Deemed Withdrawal	Chen Chunbo	2016-05-31	2016-08-24
598	CN105770659A	An Oral Traditional Chinese Medicine Preparation for Treating Asthma and Its Preparation Method	Rejected | Reexamination	Shangrao Shajiang High-Tech Biotechnology Co., Ltd.	2016-05-28	2016-07-20
599	CN105833034A	A Traditional Chinese Medicine Composition for Treating Asthma	Deemed Withdrawal	Zhang Xiaoyan	2016-05-26	2016-08-10
600	CN105902735A	A Traditional Chinese Medicine Formula for Asthmatic Bronchitis	Active Withdrawal	Chengdu Sibeijia Technology Co., Ltd.	2016-05-24	2016-08-31
601	CN105902792A	A Traditional Chinese Medicine for Treating Bronchitis and Asthma	Active Withdrawal	Chengdu Sibeijia Technology Co., Ltd.	2016-05-24	2016-08-31
602	CN105902879A	A Traditional Chinese Medicine Composition for Treating Bronchial Asthma	Active Withdrawal	Chengdu Sibeijia Technology Co., Ltd.	2016-05-24	2016-08-31
603	CN105816748A	A Pharmaceutical Composition for Treating Pediatric Asthma with Wind-Heat Invading Lung Pattern and Its Preparation Method	Active Withdrawal	Yantai Minwang Electromechanical Technology Co., Ltd.	2016-05-20	2016-08-03
604	CN105878990A	A Traditional Chinese Medicine for Treating Allergic Asthma	Deemed Withdrawal	Inner Mongolia Baotou Traditional Chinese Medicine Co., Ltd.	2016-05-10	2016-08-24
605	CN105853708A	A Safe Traditional Chinese Medicine Composition for Treating Bronchial Asthma	Active Withdrawal	Chengdu Yishengke Biotechnology Co., Ltd.	2016-05-05	2016-08-17
606	CN105748672A	An External Traditional Chinese Medicine for Treating Cough and Asthma in Adults	Deemed Withdrawal	Xue Jingsen	2016-05-04	2016-07-13
607	CN105727056A	A Traditional Chinese Medicine for Treating Asthma	Deemed Withdrawal	Xue Jingsen	2016-05-04	2016-07-06
608	CN105770455A	A Traditional Chinese Medicine Preparation for Treating Bronchial Asthma	Rejected	Li Shuang	2016-05-04	2016-07-20
609	CN105749048A	A Traditional Chinese Medicine for Treating Allergic Asthma	Deemed Withdrawal	Xue Jingsen	2016-05-03	2016-07-13
610	CN105770452A	A Traditional Chinese Medicine Preparation for Treating Pediatric Asthma and Its Preparation Method	Rejected	Song Xiaomei	2016-04-28	2016-07-20
611	CN105797114A	A Traditional Chinese Medicine Decoction for Treating Variant Asthma	Rejected	Quan Yunming	2016-04-28	2016-07-27
612	CN105833023A	An External Traditional Chinese Medicine for Treating Cold-Pattern Asthma	Active Withdrawal	Yu Long	2016-04-26	2016-08-10
613	CN107303340A	A Compound Traditional Chinese Medicine Composition for Treating Asthma	Deemed Withdrawal	Yang Congbing	2016-04-21	2017-10-31
614	CN107303326A	A Compound Traditional Chinese Medicine Composition for Treating Bronchial Asthma	Deemed Withdrawal	Huang Fuxi	2016-04-21	2017-10-31
615	CN107303370A	A Traditional Chinese Medicine Formula for Reducing Asthma Attack Severity and Frequency	Deemed Withdrawal	Liu Qin	2016-04-20	2017-10-31
616	CN105770647A	A Traditional Chinese Medicine Composition for Treating Allergic Asthma and Its Preparation Method	Rejected	Gao Zhongshe	2016-04-15	2016-07-20
617	CN105727038A	A Traditional Chinese Medicine Composition for Treating Bronchial Asthma	Rejected	Wu Jingbo	2016-04-05	2016-07-06
618	CN105816673A	A Traditional Chinese Medicine Composition for Treating Asthma and Its Preparation Method	Rejected	Wang Hui	2016-04-03	2016-08-03
619	CN105963507A	A Traditional Chinese Medicine Composition for Treating Asthma	Rejected	Quan Yunming	2016-03-31	2016-09-28
620	CN105796956A	A Traditional Chinese Medicine for Treating Cough Variant Asthma and Its Preparation Method	Rejected	Yu Shihua	2016-03-29	2016-07-27
621	CN105616762A	A Traditional Chinese Medicine for Treating Pediatric Bronchial Asthma and Its Preparation Method	Rejected	Duan Fenghuan	2016-03-28	2016-06-01
622	CN105726937A	A Traditional Chinese Medicine Formula for Treating Asthmatic Cough	Active Withdrawal	Wang Yafang	2016-03-24	2016-07-06
623	CN105687870A	A Traditional Chinese Medicine Composition for Treating Asthma	Deemed Withdrawal	Liu Hui	2016-03-24	2016-06-22
624	CN105596618A	A Traditional Chinese Medicine Formula for Treating Pediatric Asthma	Active Withdrawal	Ou Hui	2016-03-23	2016-05-25
625	CN106237233A	A Traditional Chinese Medicine Decoction for Treating Bronchial Asthma	Rejected	Dong Yonghua	2016-03-22	2016-12-21
626	CN105664059A	A Traditional Chinese Medicine for Treating Bronchial Asthma	Rejected	Ding Guiwei	2016-03-21	2016-06-15
627	CN105770645A	A Decoction Medicament for Treating Bronchial Asthma and Its Preparation Method	Active Withdrawal	Sichuan Shuangxin Biotechnology Co., Ltd.	2016-03-17	2016-07-20
628	CN105748783A	A Medicament for Treating Asthma	Rejected	Shandong Qizhi Intellectual Property Agency Co., Ltd. | Bi Yunpeng	2016-03-11	2016-07-13
629	CN105663654A	A Traditional Chinese Medicine Preparation for Piglet Asthma and Its Preparation Method	Deemed Withdrawal	Zheng Bo	2016-03-09	2016-06-15
630	CN105663918A	A Traditional Chinese Medicine Preparation for Treating Asthma, Its Preparation Method and Use	Deemed Withdrawal	Liu Cao	2016-03-03	2016-06-15
631	CN105769949A	A Pharmaceutical Composition for Asthma Treatment and Its Preparation Method	Rejected	Sun Mingzhao	2016-03-02	2016-07-20
632	CN105687592A	A Traditional Chinese Medicine Composition for Wind-Cold Constraining Lung Pattern Bronchial Asthma	Rejected	Liu Hongbin	2016-03-01	2016-06-22
633	CN105687579A	A Traditional Chinese Medicine Composition for Treating Bronchial Asthma	Rejected	Nanjing Xilaiwang Agricultural Technology Co., Ltd.	2016-02-29	2016-06-22
634	CN105663834A	A Pharmaceutical Composition for Treating Phlegm-Heat Obstructing Lung Pattern Asthma	Deemed Withdrawal	Cheng Lili	2016-02-25	2016-06-15
635	CN105582318A	A Traditional Chinese Medicine Preparation for Treating Bronchial Asthma and Its Preparation Method	Active Withdrawal	Han Bangsen	2016-02-22	2016-05-18
636	CN105561010A	A Traditional Chinese Medicine Preparation for Treating Asthma and Its Preparation Method	Rejected	Qin Shulan	2016-02-19	2016-05-11
637	CN105641550A	A Traditional Chinese Medicine Composition for Treating Asthma	Rejected	Qin Shulan	2016-02-19	2016-06-08
638	CN105561009A	A Traditional Chinese Medicine Decoction for Treating Asthma and Its Preparation Method	Rejected	Qin Shulan	2016-02-19	2016-05-11
639	CN105769989A	An External Traditional Chinese Medicine Application Agent for Bronchial Asthma	Active Withdrawal	Xia Ru	2016-02-15	2016-07-20
640	CN105663714A	A Traditional Chinese Medicine Composition for Lung Deficiency with Liver Hyperactivity Pattern Pediatric Cough Variant Asthma	Rejected	Wei Shuying	2016-02-03	2016-06-15
641	CN105596760A	An External Plaster for Treating Tracheitis and Refractory Asthma	Deemed Withdrawal	Jin Dinghong	2016-02-02	2016-05-25
642	CN105535689A	A Pharmaceutical Composition for Pediatric Wind-Cold Constraining Lung Pattern Asthma and Its Preparation Method	Rejected	Zhao Xuexia	2016-01-29	2016-05-04
643	CN105727434A	A Traditional Chinese Medicine Transdermal Electrode Plate and Physical Therapy Device for Treating Asthma	Granted	Xu Zhiyuan	2016-01-29	2016-07-06
644	CN105617356A	A Medicament for Treating Asthma	Substantive Examination | Reexamination	Cheng Qian	2016-01-29	2016-06-01
645	CN106963857A	A Medicament for Treating Asthma	Deemed Withdrawal	Sun Yanling	2016-01-13	2017-07-21
646	CN105596453A	A Pharmaceutical Composition for Treating Cough Variant Asthma and Its Pharmacological Actions	Deemed Withdrawal	Shandong Kangzhonghong Pharmaceutical Technology Development Co., Ltd.	2016-01-11	2016-05-25
647	CN105434844A	An Effective Oral Medicament for Treating Asthma and Its Preparation Method	Active Withdrawal	Chengdu Feilong Water Treatment Technology Institute Qingbaijiang First Branch	2016-01-06	2016-03-30
648	CN105617317A	A Medicament for Treating Asthma	Rejected	Pan Qingshui	2016-01-04	2016-06-01
649	CN105521474A	A Medicament Preparation for Treating Childhood Asthma and Its Preparation Method	Active Withdrawal	Duan Xifu	2016-01-04	2016-04-27
650	CN105497364A	A Traditional Chinese Medicine Formula for Treating Bronchitic Asthma	Active Withdrawal	Cenxi Kunfa Liquid Fuel Stove Co., Ltd.	2016-01-03	2016-04-20
651	CN105456593A	A Traditional Chinese Medicine Composition for Treating Poultry Asthma	Rejected	Zhang Ming	2015-12-31	2016-04-06
652	CN106924457A	A Traditional Chinese Medicine Formula for Treating Bronchial Asthma	Deemed Withdrawal	Yu Xiuzhen	2015-12-31	2017-07-07
653	CN105497541A	A Traditional Chinese Medicine for Heat-Wheezing Pattern Bronchial Asthma	Active Withdrawal	Lu Zhewei	2015-12-31	2016-04-20
654	CN105535680A	A Ready-Made Medicament for Emergency Treatment of Acute Asthma Attacks	Rejected	Liu Baolong	2015-12-31	2016-05-04
655	CN105497388A	A Traditional Chinese Medicine for Cold-Wheezing Pattern Bronchial Asthma	Active Withdrawal	Lu Zhewei	2015-12-31	2016-04-20
656	CN105770094A	A Traditional Chinese Medicine Composition for Pediatric Asthma and Its Preparation Method	Active Withdrawal	Guangdong Juzhicheng Technology Co., Ltd.	2015-12-30	2016-07-20
657	CN105435037A	A Traditional Chinese Medicine Composition for Treating Asthma	Rejected	Xie Chunxia	2015-12-30	2016-03-30
658	CN106924371A	An Oral Liquid of Descurainia sophia and Ziziphus jujuba for Tonifying Kidney and Absorbing Qi to Treat Asthma	Deemed Withdrawal	Li Xiaojing	2015-12-29	2017-07-07
659	CN105560976A	A Compound Elsholtzia stachyodes Composition for Occupational Asthma and Its Preparation Method	Rejected	Li Lan	2015-12-29	2016-05-11
660	CN106913722A	A Granule Preparation of Poria cocos and Lycium barbarum for Geriatric Asthma	Deemed Withdrawal	Liu Haiyan	2015-12-28	2017-07-04
661	CN105641577A	A Traditional Chinese Medicine for Pediatric Bronchial Asthma	Rejected	Xia Jingkui	2015-12-23	2016-06-08
662	CN105535235A	A Traditional Chinese Medicine Composition for Treating Bronchial Asthma	Deemed Withdrawal	Zhao Pu	2015-12-23	2016-05-04
663	CN106902228A	A Novel TCM Treatment Method for Bronchial Asthma	Deemed Withdrawal	Yu Xiuzhen	2015-12-23	2017-06-30
664	CN106890255A	An Asthma Formula	Rejected	University of Shanghai for Science and Technology | Shanghai Hospital of Traditional Chinese Medicine	2015-12-18	2017-06-27
665	CN105362631A	A Traditional Chinese Medicine Pill for Bronchial Asthma and Its Preparation Method	Deemed Withdrawal	Xia Xiufei	2015-12-17	2016-03-02
666	CN105434713A	A Pharmaceutical Composition for Asthma, Its Preparation Method and Quality Testing Method	Failure to Pay Annuities	Mudanjiang Medical University	2015-12-17	2016-03-30
667	CN105434713B	A Pharmaceutical Composition for Asthma, Its Preparation Method and Detection Method	Failure to Pay Annuities	Mudanjiang Medical University	2015-12-17	2016-10-26
668	CN105497013A	Use of Sesquiterpenoid Compounds in Preparing Anti-Asthma Medicaments	Failure to Pay Annuities | Patent Right Transfer	Bono (Tianjin) Innovative Medicine Research Co., Ltd.	2015-12-16	2016-04-20
669	CN106880714A	A Traditional Chinese Medicine Composition for Asthma, Its Preparation Method and Use	Failure to Pay Annuities	Shanghai Qixuan Health Management Consulting Co., Ltd.	2015-12-16	2017-06-23
670	CN106880624A	Use of Picrotinone Nitrone in Preparing Medicaments for Preventing/Treating Asthma	Rejected | Reexamination	Jinan University	2015-12-16	2017-06-23
671	CN105497013B	Use of Sesquiterpenoid Compounds in Preparing Anti-Asthma Medicaments	Failure to Pay Annuities | Patent Right Transfer	Bono (Tianjin) Innovative Medicine Research Co., Ltd.	2015-12-16	2018-04-27
672	CN106880714B	A Traditional Chinese Medicine Composition for Asthma, Its Preparation Method and Use	Failure to Pay Annuities	Shanghai Qixuan Health Management Consulting Co., Ltd.	2015-12-16	2020-06-16
673	CN114917212A	Use of Picrotinone Nitrone in Preparing Medicaments for Preventing/Treating Asthma	Substantive Examination	Jinan University	2015-12-16	2022-08-19
674	CN106860632A	A Bronchial Asthma Therapeutic Medicament	Deemed Withdrawal	Tianjin Zhicaoyuan Biotechnology Co., Ltd.	2015-12-14	2017-06-20
675	CN105560855A	A Traditional Chinese Medicine Preparation for Phlegm-Qi Binding Pattern Bronchial Asthma	Deemed Withdrawal	Liu Hongbin	2015-12-14	2016-05-11
676	CN106860537A	A Medicinal Wine for Alleviating Asthma	Deemed Withdrawal	Zhou Xiaodong	2015-12-13	2017-06-20
677	CN105311518A	A Medicament for Treating Asthma and Its Preparation Method	Rejected	Zhang Chaolan	2015-12-12	2016-02-10
678	CN105288574A	A Traditional Chinese Medicine Composition for Asthma and Its Production Method	Rejected	Ni Chaohong	2015-12-12	2016-02-03
679	CN105288143A	A Traditional Chinese Medicine Composition for Treating Asthma	Rejected	Qingdao Third People's Hospital	2015-12-11	2016-02-03
680	CN105456984A	A Medicinal Agent for Bronchial Asthma	Active Withdrawal	Ma Kai	2015-12-11	2016-04-06
681	CN105381187A	A Medicament for Treating Asthma and Its Preparation Method	Deemed Withdrawal	Li Kunyu	2015-12-10	2016-03-09
682	CN105412826A	A Pharmaceutical Composition for Asthma and Its Use	Rejected	Qingdao Merit Pharmaceutical Technology Co., Ltd.	2015-12-10	2016-03-23
683	CN106860710A	A Traditional Chinese Medicine Composition for Asthma and Its Preparation Method	Deemed Withdrawal	Li Zhongli	2015-12-10	2017-06-20
684	CN105396060A	A Medicament for Treating Bronchial Asthma	Active Withdrawal	Ma Kai	2015-12-09	2016-03-16
685	CN106860669A	A Composition for Pediatric Asthma	Deemed Withdrawal	Xiong Changming	2015-12-09	2017-06-20
686	CN106852963A	A Traditional Chinese Medicine for Bronchial Asthma	Deemed Withdrawal	Han Fenghe	2015-12-08	2017-06-16
687	CN106853044A	A Composition for Bronchial Asthma	Deemed Withdrawal	Li Fuhui	2015-12-07	2017-06-16
688	CN106822486A	A Traditional Chinese Medicine Formula for Pediatric Asthma	Deemed Withdrawal	Xu Haojuan	2015-12-06	2017-06-13
689	CN105412281A	A Traditional Chinese Medicine Composition for Allergic Asthma and Its Preparation Method	Granted	Jiangsu Kanion Pharmaceutical Co., Ltd.	2015-12-06	2016-03-23
690	CN105288514A	A Traditional Chinese Medicine Composition for Asthma, Its Preparation Method and Application	Active Withdrawal	Yuyao Qiaodi Electric Appliance Factory	2015-12-04	2016-02-03
691	CN105267815A	A Spray for Pediatric Lung-Kidney Deficiency Pattern Asthma and Its Preparation Method	Active Withdrawal	Liu Jinxiao | Wu Shanshan | Wang Qian | Song Yifei	2015-12-04	2016-01-27
692	CN105456342A	A Traditional Chinese Medicine Composition for Bronchial Asthma, Its Preparation Method and Use	Active Withdrawal	Yang Meijuan	2015-12-04	2016-04-06
693	CN106822813A	A Traditional Chinese Medicinal Formula for Treating Asthma	Deemed Withdrawal	Li Jiatao	2015-12-04	2017-06-13
694	CN105250445A	A Pharmaceutical Composition for Pediatric Phlegm-Heat Congesting Lung Pattern Asthma and Its Preparation Method	Active Withdrawal	Jinan Xingyi Pharmaceutical Technology Co., Ltd.	2015-12-03	2016-01-20
695	CN105326888A	A Pharmaceutical Composition for Pediatric Phlegm-Heat Congesting Lung Pattern Asthma	Active Withdrawal	Jinan Xingyi Pharmaceutical Technology Co., Ltd.	2015-12-03	2016-02-17
696	CN105288569A	A Medicament for Treating Asthma	Deemed Withdrawal	Tianjin Pacific Pharmaceutical Co., Ltd.	2015-12-02	2016-02-03
697	CN105362548A	A Traditional Chinese Medicine for Allergic Asthma	Rejected	Binzhou People's Hospital	2015-12-01	2016-03-02
698	CN106805286A	A Medicinal Cigar for Bronchial Asthma	Rejected	Zeng Zheng	2015-12-01	2017-06-09
699	CN105395928A	A Traditional Chinese Medicine Composition for Asthma	Active Withdrawal	Zhao Lifeng	2015-11-30	2016-03-16
700	CN106806553A	A Traditional Chinese Medicine Extract for Pediatric Bronchial Asthma and Its Preparation Method	Deemed Withdrawal	Song Shuqin	2015-11-30	2017-06-09
701	CN105770791A	A Traditional Chinese Medicine Composition for Treating Asthma	Active Withdrawal	Zhao Lifeng	2015-11-30	2016-07-20
702	CN105288200A	A Traditional Chinese Medicine Preparation and Preparation Method for Pediatric Bronchial Asthma	Active Withdrawal	Gao Linben	2015-11-30	2016-02-03
703	CN105343428A	A Bombyx batryticatus Combination Medicament for Asthma	Deemed Withdrawal	Wei Fulin	2015-11-29	2016-02-24
704	CN105327055A	A Gnaphalium affine Combination Medicament for Chronic Bronchial Asthma	Deemed Withdrawal	Wei Gulin	2015-11-29	2016-02-17
705	CN105327321A	A Cicada Slough Combination Medicament for Geriatric Asthma	Deemed Withdrawal	Huang Jingcheng	2015-11-29	2016-02-17
706	CN105412866A	A Cinnamomum cassia Combination Medicament for Geriatric Asthma	Deemed Withdrawal	Zhang Aiping	2015-11-29	2016-03-23
707	CN105362866A	A Gynostemma pentaphyllum Combination Medicament for Asthma	Deemed Withdrawal	Wei Gulin	2015-11-29	2016-03-02
708	CN105343480A	An Andrographis paniculata Combination Medicament for Asthma	Deemed Withdrawal	Zhang Aiping	2015-11-29	2016-02-24
709	CN106806847A	A Formula for Treating Asthma	Deemed Withdrawal	Wu Hao	2015-11-27	2017-06-09
710	CN105395743A	A Traditional Chinese Medicine Formula for Bronchial Asthma	Deemed Withdrawal	Wang Yafang	2015-11-27	2016-03-16
711	CN105362543A	An Ephedra sinica Combination Medicament for Pediatric Bronchial Asthma	Deemed Withdrawal	Tao Rongzhi	2015-11-26	2016-03-02
712	CN105362863A	An Atractylodes macrocephala Combination Medicament for Pediatric Bronchial Asthma	Deemed Withdrawal	Liao Wencheng	2015-11-26	2016-03-02
713	CN105362544A	A Belamcanda chinensis Combination Medicament for Pediatric Bronchial Asthma	Deemed Withdrawal	Yan Yamu	2015-11-26	2016-03-02
714	CN105395746A	A Medicament for Geriatric Asthma	Deemed Withdrawal	Long Qizhi	2015-11-26	2016-03-16
715	CN105362624A	A Persica seed Combination Medicament for Bronchial Asthma	Deemed Withdrawal	Liao Yuming	2015-11-26	2016-03-02
716	CN105362541A	A Descurainia sophia Combination Medicament for Pediatric Bronchial Asthma	Deemed Withdrawal	Yan Jifang	2015-11-26	2016-03-02
717	CN105362861A	A Pheretima Combination Medicament for Pediatric Bronchial Asthma	Deemed Withdrawal	Li Weiqiang	2015-11-26	2016-03-02
718	CN105362405A	A Medicament for Pediatric Bronchial Asthma	Deemed Withdrawal	He Liping	2015-11-26	2016-03-02
719	CN105362547A	A Schisandra chinensis Combination Medicament for Geriatric Asthma	Deemed Withdrawal	Yang Yi	2015-11-26	2016-03-02
720	CN105395739A	A Pumice Medicament for Asthma	Deemed Withdrawal	Li Jie	2015-11-26	2016-03-16
721	CN105362864A	A Scutellaria baicalensis Combination Medicament for Pediatric Bronchial Asthma	Deemed Withdrawal	Li Xiaoqun	2015-11-26	2016-03-02
722	CN105362545A	A Houttuynia cordata Combination Medicament for Pediatric Bronchial Asthma	Deemed Withdrawal	Long Qizhi	2015-11-26	2016-03-02
723	CN105560471A	A Traditional Chinese Medicine Formula for Pediatric Heat-Pattern Asthma	Deemed Withdrawal	Shaanxi Shengmai Petroleum Co., Ltd.	2015-11-26	2016-05-11
724	CN105381351A	A Traditional Chinese Medicine for Pediatric Asthma due to Lung Qi Non-Diffusion	Deemed Withdrawal	Liu Jianwei	2015-11-23	2016-03-09
725	CN105287786A	A Traditional Chinese Medicine Composition for Pediatric Asthma	Active Withdrawal	Zhao Bingrong	2015-11-23	2016-02-03
726	CN105250980A	A Traditional Chinese Medicine for Pediatric Asthma due to Phlegm-Qi Obstruction	Deemed Withdrawal	Liu Jianwei	2015-11-23	2016-01-20
727	CN105343499A	A Traditional Chinese Medicine Preparation for Pediatric Asthma	Active Withdrawal	Zhao Bingrong	2015-11-23	2016-02-24
728	CN106729486A	A Traditional Chinese Medicine Formula for Asthma	Deemed Withdrawal	Zhang Ruiqin	2015-11-23	2017-05-31
729	CN108465049A	A Traditional Chinese Medicine Preparation for Pediatric Asthma	Active Withdrawal	Zhao Bingrong	2015-11-23	2018-08-31
730	CN108478705A	An Improved Traditional Chinese Medicine Preparation for Pediatric Asthma	Active Withdrawal	Zhao Bingrong	2015-11-23	2018-09-04
731	CN105250477A	A Medicament for Bronchial Asthma	Deemed Withdrawal	Wu Bin	2015-11-20	2016-01-20
732	CN106729482A	A Selenium-Enriched Snow Pear Paste with Asthma-Alleviating Effects	Deemed Withdrawal	Liang Bo	2015-11-20	2017-05-31
733	CN105381350A	A Medicament for Asthma and Its Preparation Method	Active Withdrawal	Xue Xueming	2015-11-18	2016-03-09
734	CN105311602A	A Traditional Chinese Medicine Composition for Preventing/Treating Pediatric Asthma	Failure to Pay Annuities | Patent Right Transfer	The Affiliated Hospital of Qingdao University	2015-11-18	2016-02-10
735	CN105311354A	An Artemisia argyi-Containing Traditional Chinese Medicine Composition for Pediatric Asthma and Its Preparation Method	Active Withdrawal	Jinan University	2015-11-18	2016-02-10
736	CN105311602B	A Traditional Chinese Medicine Composition for Preventing/Treating Pediatric Asthma	Failure to Pay Annuities | Patent Right Transfer	The Affiliated Hospital of Qingdao University	2015-11-18	2018-10-19
737	CN105250847A	A Pharmaceutical Composition for Asthma and Its Application	Rejected	Zhuang Xiaokan	2015-11-17	2016-01-20
738	CN105288287A	A Medicament for Bronchial Asthma	Active Withdrawal	Ma Xiaodan	2015-11-17	2016-02-03
739	CN105267478A	A Preparation Method of Powder Granules for Bronchial Asthma	Deemed Withdrawal	Changzhou University	2015-11-12	2016-01-27
740	CN105288109A	A Pharmaceutical Preparation for Pediatric Asthma	Deemed Withdrawal	Nanjing Zhengliang Pharmaceutical Technology Co., Ltd.	2015-11-12	2016-02-03
741	CN105267307A	A Preparation Method of Traditional Chinese Medicine Instant-Dissolving Granules for Bronchial Asthma	Deemed Withdrawal	Changzhou University	2015-11-12	2016-01-27
742	CN105250968A	A Traditional Chinese Medicine Preparation for Asthma	Active Withdrawal	Qingdao Huazhicao Pharmaceutical Technology Co., Ltd.	2015-11-12	2016-01-20
743	CN105267607A	A Preparation Method of Internal/External Use Ointment for Bronchial Asthma	Deemed Withdrawal	Changzhou University	2015-11-12	2016-01-27
744	CN105194429A	A Traditional Chinese Medicine Preparation for Bronchial Asthma	Rejected	Han Ping	2015-11-12	2015-12-30
745	CN105267456A	A Preparation Method of Aerosol for Bronchial Asthma	Deemed Withdrawal	Changzhou University	2015-11-12	2016-01-27
746	CN105250656A	Use of a Traditional Chinese Medicine Composition in Preparing Medicaments for Pediatric Asthma	Active Withdrawal	Qingdao Huazhicao Pharmaceutical Technology Co., Ltd.	2015-11-12	2016-01-20
747	CN105213801A	A Hundred Herbs Asthma-Relieving Pill	Deemed Withdrawal	Qin Zelin	2015-11-12	2016-01-06
748	CN106668804A	A Traditional Chinese Medicine Formula for Asthma	Deemed Withdrawal	Wang Guocheng	2015-11-11	2017-05-17
749	CN105232873A	A Traditional Chinese Medicine for Asthma and Its Preparation Method	Active Withdrawal	Xia Fangjun	2015-11-10	2016-01-13
750	CN105213862A	A Traditional Chinese Medicine Composition for Pediatric Asthma and Its Preparation Method	Active Withdrawal	Guangdong Juzhicheng Technology Co., Ltd.	2015-11-09	2016-01-06
751	CN105288046A	A Traditional Chinese Medicine Preparation for Bronchial Asthma	Rejected	Lv Mingliang	2015-11-06	2016-02-03
752	CN105477136A	A Pharmaceutical Composition for Asthma Diseases, Its Preparation Method and Application	Deemed Withdrawal	Nanjing University of Chinese Medicine	2015-11-05	2016-04-13
753	CN105343393A	A Wild Calabash (Cucurbita pepo) Traditional Chinese Medicine Composition for Cardiac Asthma and Its Preparation Method	Active Withdrawal	Langxi County Xiongdi Agricultural Development Co., Ltd.	2015-11-04	2016-02-24
754	CN106620126A	A Traditional Chinese Medicine Formula for Spleen-Weakness Kidney-Deficiency Pattern Asthma	Deemed Withdrawal	Bu Xingqiang	2015-11-03	2017-05-10
755	CN106620565A	A Traditional Chinese Medicine Formula for Wind-Cold Invading Exterior Pattern Asthma	Deemed Withdrawal	Bu Xingqiang	2015-11-03	2017-05-10
756	CN106620038A	A Traditional Chinese Medicine Formula for Chronic Bronchitis-Type Asthma	Deemed Withdrawal	Bu Xingqiang	2015-11-03	2017-05-10
757	CN105250643A	A Medicament for Pediatric Asthma and Its Preparation Method	Rejected	Zhang Xiying	2015-11-03	2016-01-20
758	CN105214058A	A Traditional Chinese Medicine Composition for Treating Asthma	Rejected	Qingdao Merit Pharmaceutical Technology Co., Ltd.	2015-11-03	2016-01-06
759	CN105169360A	A Medicament for Treating Cough Variant Asthma	Active Withdrawal	Sun Xulian	2015-11-03	2015-12-23
760	WO2017016088A1	A Traditional Chinese Medicine for Allergic Asthma and Its Preparation Method	Not Entered National Phase (PCT)	Shandong Qizhi Intellectual Property Agency Co., Ltd.	2015-10-30	2017-02-02
761	CN106620198A	A Traditional Chinese Medicinal Formula for Geriatric Asthma	Deemed Withdrawal	Li Jiatao	2015-10-29	2017-05-10
762	CN105213495A	Use of a Traditional Chinese Medicine Composition in Preparing Medicaments for Pediatric Asthma	Active Withdrawal	Guangdong Juzhicheng Technology Co., Ltd.	2015-10-28	2016-01-06
763	CN105343337A	A Traditional Chinese Medicine Composition for Pediatric Asthma and Its Preparation Method	Deemed Withdrawal	Ye Zongyao	2015-10-28	2016-02-24
764	CN105288106A	A Traditional Chinese Medicine Composition for Pediatric Asthma and Its Preparation Method	Deemed Withdrawal	Ye Zongyao	2015-10-26	2016-02-03
765	CN105168447A	A Traditional Chinese Medicine Composition for Treating Pediatric Cough Variant Asthma	Rejected	Chen Yuanzheng	2015-10-22	2015-12-23
766	CN105125787A	A Traditional Chinese Medicine for Pediatric Asthma	Deemed Withdrawal	Xie Guifeng	2015-10-22	2015-12-09
767	CN106581259A	A Traditional Chinese Medicine Composition for Alleviating Bronchial Asthma	Active Withdrawal	Xiao Zhongjian	2015-10-20	2017-04-26
768	CN106581535A	A Traditional Chinese Medicine for Asthma Treatment	Deemed Withdrawal	Guizhou Runsheng Pharmaceutical Co., Ltd.	2015-10-16	2017-04-26
769	CN106581598A	A Traditional Chinese Medicine Prescription for Asthma	Deemed Withdrawal	Zhang Ruiqin	2015-10-16	2017-04-26
770	CN106237049A	A Traditional Chinese Medicine Formula for Asthma	Deemed Withdrawal	Ding Min	2015-10-14	2016-12-21
771	CN105147984A	A Pharmaceutical Preparation for Pediatric Cough Variant Asthma	Deemed Withdrawal	Nanjing Qixia District Huichuntang E-commerce Consulting Center	2015-10-11	2015-12-16
772	CN105125838A	A Traditional Chinese Medicine Composition for Pediatric Asthma and Its Preparation Method	Active Withdrawal	Linyi Caozhimei Pharmaceutical Technology Co., Ltd.	2015-10-10	2015-12-09
773	CN105963501A	A Method for Preparing a Traditional Chinese Medicine Composition for Pediatric Asthma	Active Withdrawal	Yantai Lanyangzhicao Medicine & Biotechnology Co., Ltd.	2015-10-10	2016-09-28
774	CN106551945A	Use of Calycosin Glycoside in Preparing Anti-Asthma Medicaments	Rejected	Huashan Hospital Affiliated to Fudan University	2015-09-30	2017-04-05
775	CN105168860A	A Traditional Chinese Medicine Composition for Pediatric Asthma and Its Preparation Method	Active Withdrawal	Luo Yijun	2015-09-29	2015-12-23
776	CN105125837A	A Spray for Relieving Wheezing During Bronchial Asthma Attacks and Its Preparation Method	Rejected	Lu Hongyan	2015-09-29	2015-12-09
777	CN105079444A	A Traditional Chinese Medicine Composition for Bronchial Asthma	Deemed Withdrawal	Leng Guoyu	2015-09-25	2015-11-25
778	CN105055984A	A Traditional Chinese Medicine Composition for Asthma and Its Preparation Method	Rejected	Qingdao Youcheng High-Tech Co., Ltd.	2015-09-23	2015-11-18
779	CN105194545A	A Traditional Chinese Medicine Composition for Asthma	Granted | Patent Right Transfer	Haimen Dade Intellectual Property Service Co., Ltd.	2015-09-21	2015-12-30
780	CN106540213A	A Traditional Chinese Medicine Formula for Asthma	Deemed Withdrawal	Wang Guocheng	2015-09-21	2017-03-29
781	CN106552218A	A Traditional Chinese Medicine Prescription for Pediatric Bronchial Asthma	Deemed Withdrawal	Yuan Jing	2015-09-21	2017-04-05
782	CN105031556A	A Traditional Chinese Medicine Preparation for Cough Variant Asthma	Rejected	Zhang Zhanyu	2015-09-21	2015-11-11
783	CN106540209A	A Traditional Chinese Medicine Prescription for Pediatric Bronchial Asthma	Deemed Withdrawal	Yuan Jing	2015-09-21	2017-03-29
784	CN105079563A	A Traditional Chinese Medicine Composition for Asthma Treatment and Its Preparation Method	Rejected	Luan Yuehua	2015-09-16	2015-11-25
785	CN105106710A	Preparation Method of a Lung-Moistening Phlegm-Resolving Formulation for Asthma Treatment	Rejected	Luan Yuehua	2015-09-16	2015-12-02
786	CN105079236A	A Lung-Moistening Phlegm-Resolving Formula for Asthma Treatment and Its Preparation Method	Rejected	Luan Yuehua	2015-09-16	2015-11-25
787	CN105106647A	A Preparation and Preparation Method for Bronchial Asthma	Rejected	Luan Yuehua	2015-09-16	2015-12-02
788	CN105079565A	A Formula and Preparation Method for Asthma Treatment	Rejected	Luan Yuehua	2015-09-16	2015-11-25
789	CN105106649A	A Preparation and Preparation Method for Asthma Treatment	Rejected	Luan Yuehua	2015-09-16	2015-12-02
790	CN105079440A	A Lung-Moistening Phlegm-Resolving Preparation for Preventing/Treating Asthma and Its Preparation Method	Rejected	Luan Yuehua	2015-09-16	2015-11-25
791	CN105079631A	A Preparation and Preparation Method for Asthma Treatment	Rejected	Luan Yuehua	2015-09-16	2015-11-25
792	CN105079566A	A Traditional Chinese Medicine Composition for Preventing/Treating Asthma and Its Preparation Method	Rejected	Luan Yuehua	2015-09-16	2015-11-25
793	CN105169145A	A Traditional Chinese Medicine Preparation for Preventing/Treating Asthma and Its Preparation Method	Active Withdrawal	Luan Yuehua	2015-09-16	2015-12-23
794	CN105031140A	A Traditional Chinese Medicine Preparation for Asthma and Its Preparation Method	Deemed Withdrawal	Song Xiaomei	2015-09-14	2015-11-11
795	CN105168812A	A Traditional Chinese Medicine Preparation for Chronic Asthma	Deemed Withdrawal	Wu Dongmei	2015-09-13	2015-12-23
796	CN105031205A	A Specific Medicament for Asthma Treatment	Deemed Withdrawal	Gong Xihe	2015-09-11	2015-11-11
797	CN106511361A	Use of Baohuoside I in Preparing Anti-Asthma Medicaments	Rejected	Huashan Hospital Affiliated to Fudan University	2015-09-10	2017-03-22
798	CN105106648A	A Traditional Chinese Medicine Composition for Cough Variant Asthma	Deemed Withdrawal	Zhao Lijiang	2015-09-07	2015-12-02
799	CN105106641A	A Traditional Chinese Medicine for Asthma Treatment	Deemed Withdrawal	Ningbo Fenghua Innovation Technology Service Co., Ltd.	2015-09-06	2015-12-02
800	CN105056057A	A Pharmaceutical Preparation for Bronchial Asthma	Deemed Withdrawal	Nanjing Zhengkuan Pharmaceutical Technology Co., Ltd.	2015-09-01	2015-11-18
801	CN105106790A	A Traditional Chinese Medicine Composition for Treating Bronchial Asthma and Its Preparation Method	Rejected | Patent Right Transfer	Qingdao Jinzhi High-Tech Co., Ltd.	2015-09-01	2015-12-02
802	CN105012538A	A Traditional Chinese Medicine Preparation for Treating Asthma	Rejected	Yin Yongzhou	2015-08-27	2015-11-04
803	CN105169001A	A Traditional Chinese Medicine Composition for Pediatric Cough Variant Asthma	Failure to Pay Annuities	Henan University of Chinese Medicine	2015-08-27	2015-12-23
804	CN104998080A	A Traditional Chinese Medicine Composition for Treating Cough Variant Asthma	Failure to Pay Annuities	Henan University of Chinese Medicine	2015-08-27	2015-10-28
805	CN104998080B	A Traditional Chinese Medicine Composition for Treating Cough Variant Asthma	Failure to Pay Annuities	Henan University of Chinese Medicine	2015-08-27	2018-06-12
806	CN105169001B	A Traditional Chinese Medicine Composition for Pediatric Cough Variant Asthma	Failure to Pay Annuities	Henan University of Chinese Medicine	2015-08-27	2018-08-07
807	CN104998014A	Use of a Traditional Chinese Medicine Composition in Preparing Medicaments for Pediatric Asthma	Active Withdrawal	Cui Xinming	2015-08-25	2015-10-28
808	CN105770326A	A Traditional Chinese Medicine Composition for Pediatric Asthma	Active Withdrawal	Yantai Lanyangzhicao Medicine & Biotechnology Co., Ltd.	2015-08-25	2016-07-20
809	CN106466292A	A Health Perfume with Bronchial Asthma Prevention Function	Rejected	Jin Manao Perfume (Mingguang) Co., Ltd.	2015-08-21	2017-03-01
810	CN105055777A	Application of Guben Tongxue TCM Composition as Synergist in Preparing Anti-Asthma Medicaments	Rejected	Zhuzhou Qianjin Pharmaceutical Co., Ltd.	2015-08-18	2015-11-18
811	CN105126014A	A Traditional Chinese Medicine Decoction for Allergic Asthma	Rejected	Huang Xiancheng	2015-08-13	2015-12-09
812	CN105012819A	A Pharmaceutical Preparation for Bronchial Asthma	Granted | Patent Right Transfer	Qidong Changlong Fruits and Vegetables Professional Cooperative	2015-08-12	2015-11-04
813	CN105833231A	A Method for Preparing a Traditional Chinese Medicine Composition for Pediatric Asthma	Active Withdrawal	Yantai Huawen Xinxin Pharmaceutical Technology Co., Ltd.	2015-08-10	2016-08-10
814	CN104984311A	A Traditional Chinese Medicine Composition for Pediatric Asthma and Its Preparation Method	Active Withdrawal	Qingdao Lanshengyang Pharmaceutical Biotechnology Co., Ltd.	2015-08-10	2015-10-21
815	CN105106610A	A Traditional Chinese Medicine Composition for Asthma	Rejected	Anhui Weibo Traditional Chinese Medicine Co., Ltd.	2015-08-04	2015-12-02
816	CN105031529A	A Traditional Chinese Medicine for Allergic Asthma and Its Preparation Method	Deemed Withdrawal	Shandong Qizhi Intellectual Property Agency Co., Ltd.	2015-07-30	2015-11-11
817	CN104940485A	A Traditional Chinese Medicine Composition for Pediatric Asthma and Its Preparation Method	Active Withdrawal	Qingdao Lanshengyang Pharmaceutical Biotechnology Co., Ltd.	2015-07-27	2015-09-30
818	CN104971207A	A Traditional Chinese Medicine Preparation for Asthma	Deemed Withdrawal	Cao Jian	2015-07-25	2015-10-14
819	CN104984054A	A Traditional Chinese Medicine Composition for Asthma	Rejected	Yuan Yue	2015-07-22	2015-10-21
820	CN105168872A	A Traditional Chinese Medicine for Bronchial Asthma	Active Withdrawal	Dangtu Kehui Trading Co., Ltd.	2015-07-22	2015-12-23
821	CN105012541A	A Traditional Chinese Medicine Preparation for Treating Asthma	Deemed Withdrawal	The Second Affiliated Hospital of Shandong First Medical University	2015-07-20	2015-11-04
822	CN204798408U	A Therapeutic Bed with Medicinal Pack for Physical Therapy of Asthma	Failure to Pay Annuities	Liu Cunsheng	2015-07-17	2015-11-25
823	CN104971338A	A Medicinal Pack for Physical Therapy of Asthma and Therapeutic Bed	Deemed Withdrawal	Liu Cunsheng	2015-07-17	2015-10-14
824	CN104940884A	A Granule Preparation for Preventing/Treating Bronchial Asthma and Its Preparation Method	Rejected	Affiliated Hospital of Jiangxi University of Chinese Medicine	2015-07-14	2015-09-30
825	CN104958727A	A Traditional Chinese Medicine Composition for Remission-Stage Pediatric Asthma and Its Application	Granted	Yueyang Hospital of Integrated Traditional Chinese and Western Medicine Affiliated to Shanghai University of Traditional Chinese Medicine	2015-07-13	2015-10-07
826	CN104940304A	An Iontophoresis Patch for Remission-Stage Pediatric Asthma Treatment	Rejected	Yueyang Hospital of Integrated Traditional Chinese and Western Medicine Affiliated to Shanghai University of Traditional Chinese Medicine	2015-07-13	2015-09-30
827	CN104984195A	A Traditional Chinese Medicine Composition for Pediatric Asthma and Its Preparation Method	Deemed Withdrawal	Qingdao Central Hospital	2015-07-10	2015-10-21
828	CN104922200A	An External Preparation for Pediatric Cough and Asthma and Its Production Method	Rejected	Affiliated Hospital of Jiangxi University of Chinese Medicine	2015-07-09	2015-09-23
829	CN106309518A	A Chinese Patent Medicine for Bronchial Asthma	Deemed Withdrawal	Ma Jingfang	2015-07-01	2017-01-11
830	CN104984112A	A Traditional Chinese Medicine Decoction for Pediatric Bronchial Asthma	Deemed Withdrawal	Qin Wenguan	2015-06-30	2015-10-21
831	CN104984111A	A Traditional Chinese Medicine Capsule for Bronchial Asthma	Deemed Withdrawal	Qin Wenguan	2015-06-30	2015-10-21
832	CN104984113A	A Traditional Chinese Medicine Decoction for Bronchial Asthma	Deemed Withdrawal	Qin Wenguan	2015-06-30	2015-10-21
833	CN104984114A	A Traditional Chinese Medicine Capsule for Pediatric Bronchial Asthma	Deemed Withdrawal	Qin Wenguan	2015-06-30	2015-10-21
834	CN104873695A	A Pharmaceutical Preparation for Asthma	Deemed Withdrawal	Wang Juming	2015-06-24	2015-09-02
835	CN104906194A	A Medicinal Plaster for Asthma, Its Preparation Process and Detection/Analysis Methods	Granted	Heilongjiang University of Chinese Medicine	2015-06-24	2015-09-16
836	CN106310058A	A Traditional Chinese Medicine for Asthma	Deemed Withdrawal	Cheng Jinbo	2015-06-24	2017-01-11
837	CN106309677A	A Medicinal Sachet for Seasonal Allergic Asthma	Deemed Withdrawal	Yuan Jing	2015-06-19	2017-01-11
838	CN104887885A	A Traditional Chinese Medicine for Asthma	Rejected	Yang Meijuan	2015-06-18	2015-09-09
839	CN104940875A	A Traditional Chinese Medicine for Bronchitis and Asthma	Deemed Withdrawal	Yao Wangdong	2015-06-16	2015-09-30
840	CN104840933A	A Pharmaceutical Composition for Cough and Asthma and Its Preparation Method	Rejected	Shen Shenglin	2015-06-09	2015-08-19
841	CN104940487A	A Medicament for Bronchial Asthma	Deemed Withdrawal	Wu Bin	2015-06-05	2015-09-30
842	CN104906341A	An Asthma Medicament	Deemed Withdrawal	Zhao Chunmei	2015-06-02	2015-09-16
843	CN106265866A	A Formula for Bronchitis and Asthma and Its Preparation Method	Deemed Withdrawal	Zhou Zhongxin	2015-05-31	2017-01-04
844	WO2016161698A1	A Traditional Chinese Medicine Composition for Pediatric Asthma and Its Preparation Method	Not Entered National Phase (PCT)	Shenzhen Biowordek Biotechnology Research Institute Co., Ltd. | Shenzhen Etech Information Technology Co., Ltd. | Shenzhen Ance Health Information Technology Co., Ltd. | Shenzhen Gongchuang Baiye Technology Development Co., Ltd.	2015-05-30	2016-10-13
845	CN104825649A	A Stress-Induced Asthma Laryngeal Inhalant	Deemed Withdrawal	Li Jie	2015-05-25	2015-08-12
846	CN104857477A	A Traditional Chinese Medicament for Bronchial Asthma	Active Withdrawal	Mao Yanling	2015-05-23	2015-08-26
847	CN104840819A	A Traditional Chinese Medicine Preparation for Pediatric Asthma	Deemed Withdrawal	Zhao Yang	2015-05-18	2015-08-19
848	WO2016183780A1	A Traditional Chinese Medicine for Asthma	Not Entered National Phase (PCT)	Zhang Ganlin	2015-05-18	2016-11-24
849	CN104815178A	A Traditional Chinese Medicine for Asthma	Deemed Withdrawal	Xining Kejin Industrial Design Co., Ltd.	2015-05-18	2015-08-05
850	CN104800513A	A Traditional Chinese Medicine Composition for Cough Variant Asthma	Rejected	Li Xiaoli	2015-05-18	2015-07-29
851	CN104815177A	Pediatric Asthma Traditional Chinese Medicine	Deemed Withdrawal	Ningbo Fenghua Innovation Technology Service Co., Ltd.	2015-05-14	2015-08-05
852	CN104825818A	Traditional Chinese Medicine for Asthma Treatment	Deemed Withdrawal	Ningbo Fenghua Innovation Technology Service Co., Ltd.	2015-05-14	2015-08-12
853	CN104888101A	A Traditional Chinese Medicine Decoction for Bronchial Asthma	Active Withdrawal	Liu Weichun	2015-05-13	2015-09-09
854	CN104887991A	A Chinese Herbal Forage for Preventing/Treating Bovine/Ovine Asthma	Rejected	Liuzhou Gengqing Technology Co., Ltd.	2015-05-13	2015-09-09
855	CN104825793A	A Traditional Chinese Medicine for Asthma Treatment	Rejected	Liu Degang	2015-04-30	2015-08-12
856	CN104800508A	An Anti-Allergic Asthma Face Mask	Rejected	Shen Haonan	2015-04-29	2015-07-29
857	CN104758860A	A Traditional Chinese Medicine Composition for Allergic Rhinitis-Asthma Syndrome	Granted | Patent Right Transfer	Hunan Anxiang Zhengyanghe Network Technology Co., Ltd.	2015-04-28	2015-07-08
858	CN106138594A	A Traditional Chinese Medicine Composition for Preventing/Treating Steroid-Dependent Asthma	Deemed Withdrawal	Liu Liming	2015-04-16	2016-11-23
859	CN106138687A	A Traditional Chinese Medicine Composition for Preventing/Treating Kidney-Deficiency Pattern Asthma	Deemed Withdrawal	Liu Liming	2015-04-16	2016-11-23
860	CN106138456A	A Traditional Chinese Medicine Composition for Geriatric Asthma	Deemed Withdrawal	Liu Liming	2015-04-15	2016-11-23
861	CN104771732A	A Traditional Chinese Medicine Composition for Allergic Asthma	Failure to Pay Annuities | Patent Right Transfer	Qingdao Central Hospital	2015-04-15	2015-07-15
862	CN104771732B	A Traditional Chinese Medicine Composition for Allergic Asthma	Failure to Pay Annuities | Patent Right Transfer	Qingdao Central Hospital	2015-04-15	2018-03-23
863	CN106138938A	A Pharmaceutical Composition for Preventing/Treating Lung-Kidney Deficiency Pattern Asthma	Deemed Withdrawal	Liu Liming	2015-04-14	2016-11-23
864	CN104758618A	An Oral Liquid of Traditional Chinese Medicine for Bronchial Asthma and Its Preparation Method	Rejected	Xi Jixiao	2015-04-13	2015-07-08
865	CN106139053A	A Traditional Chinese Medicine Composition for Blood-Stasis Pattern Asthma	Deemed Withdrawal	Liu Liming	2015-04-12	2016-11-23
866	CN104815143A	A Traditional Chinese Medicine Composition for Pediatric Asthma Health Promotion and Its Preparation Method	Active Withdrawal	Shenzhen Ance Health Information Technology Co., Ltd. | Shenzhen Etech Information Technology Co., Ltd. | Shenzhen Biowordek Biotechnology Research Institute Co., Ltd. | Shenzhen Gongchuang Baiye Technology Development Co., Ltd.	2015-04-09	2015-08-05
867	CN106138982A	A Traditional Chinese Medicine Composition for Pediatric Asthma	Deemed Withdrawal	Liu Liming	2015-04-07	2016-11-23
868	CN104738716A	A Medicinal Food Composition for Rhinitis, Bronchitis, or Asthma and Its Preparation Method	Granted | Patent Right Transfer	Shanxi Yizhi Chaoren Group Co., Ltd.	2015-04-07	2015-07-01
869	CN104800617A	A Traditional Chinese Medicine Preparation for Cardiac Asthma	Rejected	Lu Kaiyun	2015-04-07	2015-07-29
870	CN104721436A	An Oral Medicament for Pediatric Asthma and Its Preparation Method	Active Withdrawal	Sichuan Shuangxin Biotechnology Co., Ltd.	2015-04-05	2015-06-24
871	CN104688805A	A Traditional Chinese Medicine for Bronchial Asthma	Substantive Examination	Zibo Quark Pharmaceutical Technology Co., Ltd.	2015-04-02	2015-06-10
872	CN104825018A	A Health Quilt Core for Asthma Prevention/Treatment	Deemed Withdrawal	Gao Xiaona	2015-04-02	2015-08-12
873	CN104758442B	A Compound Traditional Chinese Medicine Preparation for Preventing/Treating Bronchial Asthma and Its Preparation Method	Failure to Pay Annuities	Gansu University of Chinese Medicine	2015-04-02	2017-10-31
874	CN104758442A	A Compound Traditional Chinese Medicine Preparation for Preventing/Treating Bronchial Asthma and Its Preparation Method	Failure to Pay Annuities	Gansu University of Chinese Medicine	2015-04-02	2015-07-08
875	CN104771539A	A Foot Bath Composition for Asthma and Its Preparation Method	Rejected	Zhu Kelan	2015-04-01	2015-07-15
876	CN104784170A	Use of Artemisinin and Its Derivative Artesunate in Preparing Medicaments for Asthma	Rejected	Affiliated Hospital of Guilin Medical University	2015-03-31	2015-07-22
877	CN104689077A	A Traditional Chinese Medicine Preparation for Cough-Variant Asthma and Its Preparation Method	Rejected	Wu Bin	2015-03-27	2015-06-10
878	CN104740280A	A Compound Traditional Chinese Medicine Buccal Tablet for Bronchial Asthma and Its Preparation Method	Deemed Withdrawal	Wu Hailiang	2015-03-27	2015-07-01
879	CN104758761A	A Traditional Chinese Medicine Composition for Bronchial Asthma	Deemed Withdrawal	Wang Junhong	2015-03-26	2015-07-08
880	CN106139048A	A Traditional Chinese Medicine Decoction for Preventing/Treating Lung-Deficiency Pattern Pediatric Asthma	Deemed Withdrawal	Liu Liming	2015-03-23	2016-11-23
881	CN104688869A	A Traditional Chinese Medicine Preparation for Asthma and Its Preparation Method	Rejected	Gao Bin	2015-03-19	2015-06-10
882	CN104758872A	A Traditional Chinese Medicine Composition for Cold-Wheezing Pattern Bronchial Asthma	Deemed Withdrawal	Ouyang Minghao	2015-03-17	2015-07-08
883	CN104758513A	A Traditional Chinese Medicine Composition for Heat-Wheezing Pattern Bronchial Asthma	Deemed Withdrawal	Ouyang Minghao	2015-03-17	2015-07-08
884	CN106031781A	A Set of Traditional Chinese Medicine Compositions for Pediatric Asthma	Deemed Withdrawal	Liu Liming	2015-03-15	2016-10-19
885	CN104623615A	A Medicament for Asthma Treatment	Rejected	Du Weibing	2015-03-11	2015-05-20
886	CN104740153A	A Traditional Chinese Medicine Composition for Asthma	Deemed Withdrawal	Jiang Xinshuai	2015-03-06	2015-07-01
887	CN104740250A	A Traditional Chinese Medicine Mixture for Asthma Treatment	Deemed Withdrawal	Lin Fanqing	2015-03-02	2015-07-01
888	CN104689034A	A Traditional Chinese Medicine Formula for Asthma and Its Preparation Method	Deemed Withdrawal	Qingdao Central Hospital	2015-02-09	2015-06-10
889	CN104623482A	A Traditional Chinese Medicine Preparation for Bronchial Asthma	Rejected	Wang Jianxiu	2015-02-09	2015-05-20
890	CN104689103A	A Traditional Chinese Medicine Formula for Bronchial Asthma and Its Preparation Method	Rejected	Qingdao Central Hospital	2015-02-09	2015-06-10
891	CN104623217A	A Traditional Chinese Medicine Preparation for Asthma and Its Preparation Method	Rejected	Lun Xuejie	2015-02-06	2015-05-20
892	CN104587262A	A Traditional Chinese Medicine for Bronchial Asthma	Deemed Withdrawal	Li Zhi	2015-02-02	2015-05-06
893	CN104644908A	A Traditional Chinese Medicine Spray Formula for Asthma	Rejected	Jilin University	2015-01-31	2015-05-27
894	CN104587089A	A Traditional Chinese Medicine Extract for Pediatric Bronchial Asthma and Its Preparation Method	Rejected	Suzhou Tianling Traditional Chinese Medicine Pieces Co., Ltd.	2015-01-30	2015-05-06
895	CN104645003A	A Traditional Chinese Medicine Preparation for Asthma and Its Preparation Method	Active Withdrawal	Cui Yinfang	2015-01-29	2015-05-27
896	CN105983044A	A Traditional Chinese Medicine Pill for Asthma and Its Production Method	Deemed Withdrawal	Pan Yansong	2015-01-28	2016-10-05
897	CN104645290A	An Oral Liquid of Traditional Chinese Medicine for Asthma and Its Preparation Method	Rejected	Qingdao Central Hospital	2015-01-23	2015-05-27
898	CN104491318A	A Traditional Chinese Medicine Preparation for Asthma and Its Preparation Method	Active Withdrawal	Cui Hefang	2015-01-22	2015-04-08
899	CN104510855A	A Traditional Chinese Medicine for Bronchial Asthma	Deemed Withdrawal	Cai Wei	2015-01-14	2015-04-15
900	CN104547813A	A Traditional Chinese Medicine for Asthma and Its Preparation Method	Rejected	Qingdao Central Hospital	2015-01-13	2015-04-29
901	CN104548024A	An External Medicament for Allergic Rhinitis-Asthma Syndrome	Rejected	Shandong Academy of Chinese Medicine	2015-01-06	2015-04-29
902	CN104587162A	A Traditional Chinese Medicine Composition for Asthma Treatment	Deemed Withdrawal	Hu Xun	2014-12-31	2015-05-06
903	CN104523979A	An Inhalant for Allergic Asthma	Deemed Withdrawal	Li Bao	2014-12-28	2015-04-22
904	CN104436145A	A Pharmaceutical Composition for Preventing/Treating Allergic Rhinitis and Allergic Asthma	Granted	Jilin Yizheng Pharmaceutical Group Co., Ltd.	2014-12-25	2015-03-25
905	CN104524418A	A Traditional Chinese Medicine Topical Patch for Infantile Asthmatic Bronchitis	Rejected	Li Ju	2014-12-25	2015-04-22
906	CN104510972A	A Traditional Chinese Medicine Composition for Asthma and Its Preparation Method	Rejected	Dezhou Derentang Traditional Chinese Medicine Ancient Prescription Research Institute	2014-12-23	2015-04-15
907	CN104510937A	A Traditional Chinese Medicine Formula for Pediatric Asthma and Preparation Method of Its Paste Formulation	Rejected	Lan Rongrong	2014-12-23	2015-04-15
908	CN104435942A	A Traditional Chinese Medicine for Bronchial Asthma and Its Preparation Method	Deemed Withdrawal	Huang Genqiang	2014-12-20	2015-03-25
909	CN104383238A	A Medicament for Bronchial Asthma	Rejected | Reexamination	Li Dagang	2014-12-18	2015-03-04
910	CN105748874A	A Novel TCM Therapeutic Method for Bronchial Asthma	Deemed Withdrawal	Qingdao Landa Technology Information Consulting Co., Ltd.	2014-12-18	2016-07-13
911	CN104491378A	Preparation Method of Medicaments for Bronchial Asthma	Rejected	Li Dagang	2014-12-18	2015-04-08
912	CN105878789A	A Traditional Chinese Medicine Formula for External Application Therapy of Asthma	Deemed Withdrawal	Yang Shuqiang | Li Jianhua	2014-12-16	2016-08-24
913	CN104398901A	A Yin-Nourishing Heat-Clearing Medicament for Bronchitis with Comorbid Asthma and Its Preparation Method	Rejected	Chen Si	2014-12-15	2015-03-11
914	CN104398900A	A Pharmaceutical Preparation for Asthma and Its Preparation Method	Rejected	Chen Si	2014-12-15	2015-03-11
915	CN104398636A	A Traditional Chinese Medicine Preparation for Bronchitis with Comorbid Asthma and Its Preparation Method	Rejected	Chen Si	2014-12-15	2015-03-11
916	CN104398671A	A Traditional Chinese Medicine Composition Preparation for Cold-Phlegm Pattern Asthma and Its Production Method	Deemed Withdrawal	Chen Si	2014-12-15	2015-03-11
917	CN104435844A	A Ying-Clearing Toxin-Resolving Medicament Preparation for Asthma and Its Preparation Method	Rejected	Chen Si	2014-12-15	2015-03-25
918	CN104398672A	A Zheng-Fortifying Pathogen-Eliminating Preparation for Cold-Phlegm Pattern Asthma and Its Production Method	Rejected	Chen Si	2014-12-15	2015-03-11
919	CN104435489A	A Traditional Chinese Medicine Formula for Bronchial Asthma and Preparation Method of Its Paste Formulation	Rejected	Qingdao Central Hospital	2014-12-12	2015-03-25
920	CN104398832A	A Medicament for Asthma and Its Application	Active Withdrawal	Cui Hefang	2014-12-12	2015-03-11
921	CN104399049A	A Traditional Chinese Medicine Mixture for Cold-Pattern Asthma	Rejected	Wang Zhengqi	2014-12-12	2015-03-11
922	CN104435644A	A Traditional Chinese Medicine Preparation for Asthma, Its Production Method and Application	Rejected	Qingdao Bairuiji Bio-engineering Co., Ltd.	2014-12-11	2015-03-25
923	CN104491197A	A Traditional Chinese Medicine Formula for Asthma and Its Preparation Method	Deemed Withdrawal	Harbin Huanshi Technology Development Co., Ltd.	2014-12-11	2015-04-08
924	CN104435334A	A Traditional Chinese Medicine Formula for Asthma and Its Preparation Method	Rejected	Harbin Huanshi Technology Development Co., Ltd.	2014-12-11	2015-03-25
925	CN104491360A	A Traditional Chinese Medicine Composition for Asthma and Its Preparation Method	Rejected	Suzhou Vocational Health College	2014-12-08	2015-04-08
926	CN104352746A	A Traditional Chinese Medicine Decoction for Asthma	Deemed Withdrawal	Wu Chunyan	2014-12-07	2015-02-18
927	CN104383397A	A Traditional Chinese Medicine Composition for Cough and Asthma	Rejected	Tang Yunfeng	2014-12-06	2015-03-04
928	CN104398827A	A Medicinal Agent for Bronchial Asthma	Deemed Withdrawal	Zhuang Sulong	2014-12-06	2015-03-11
929	CN105708949A	A Medicinal Sachet for Allergic Asthma	Deemed Withdrawal	Yuan Jing	2014-12-05	2016-06-29
930	CN104398777A	A Traditional Chinese Medicine for Bronchial Asthma	Deemed Withdrawal	Yang Yuanqing	2014-12-01	2015-03-11
931	CN104383271A	A Traditional Chinese Medicine Composition for Kidney-Yang Deficiency Pattern Asthma and Its Application	Rejected	Jiang Yong	2014-12-01	2015-03-04
932	CN104474506A	A Traditional Chinese Medicine Composition for Cough Variant Asthma	Deemed Withdrawal	Huang Genqiang	2014-11-29	2015-04-01
933	CN104474220A	A Medicament for Bronchial Asthma and Its Preparation Method	Granted | Patent Right Transfer	Shenyang Tianyitang Hospital of Traditional Chinese Medicine Co., Ltd.	2014-11-29	2015-04-01
934	CN104352773A	A Traditional Chinese Medicine Preparation for Chronic Bronchitis and Bronchial Asthma	Deemed Withdrawal	Chen Fuqiang	2014-11-28	2015-02-18
935	CN105617314A	A Traditional Chinese Medicine Prescription for Pediatric Bronchial Asthma	Deemed Withdrawal	Zhang Ruiqin	2014-11-28	2016-06-01
936	CN105687949A	A Traditional Chinese Medicine Prescription for Pediatric Bronchial Asthma	Deemed Withdrawal	Zhang Ruiqin	2014-11-28	2016-06-22
937	CN104398939A	A Medicament for Asthma Treatment	Deemed Withdrawal	Yu Zhiyuan	2014-11-27	2015-03-11
938	CN105521290A	A Traditional Chinese Medicine for Nocturnal Asthma	Active Withdrawal	Zhang Heng	2014-11-26	2016-04-27
939	CN104383267A	A Traditional Chinese Medicine Composition for Pediatric Asthma and Its Preparation Method	Granted	Yu Zhiguo	2014-11-25	2015-03-04
940	CN104383127A	A Traditional Chinese Medicine Composition for Asthma	Deemed Withdrawal	Zhou Shunning	2014-11-24	2015-03-04
941	CN104474247A	A Traditional Chinese Medicine Composition for Asthma and Its Preparation Method	Active Withdrawal	Guo Yaping	2014-11-21	2015-04-01
942	CN104353045A	A Walnut Paste with Asthma Prevention/Treatment Effects	Deemed Withdrawal	Peng Zhenhan	2014-11-21	2015-02-18
943	CN105663635A	A Traditional Chinese Medicinal Formula for Geriatric Asthma	Deemed Withdrawal	Li Jiatao	2014-11-19	2016-06-15
944	CN104306653A	A Traditional Chinese Medicine Composition for Tracheitis with Comorbid Asthma and Its Preparation Method	Rejected	Hao Jianyou	2014-11-18	2015-01-28
945	CN104435227A	An Injection for Tracheitis with Comorbid Asthma and Its Preparation Method	Rejected	Hao Jianyou	2014-11-18	2015-03-25
946	CN104524399A	A Traditional Chinese Medicine Composition for Bronchial Asthma	Rejected	Yang Peixia	2014-11-17	2015-04-22
947	CN104398648A	A Traditional Chinese Medicine Pill for Bronchial Asthma	Rejected	Song Aimin	2014-11-13	2015-03-11
948	CN104306844A	A Medicinal Agent for Asthma and Its Application Method	Rejected	Chen Shujie	2014-11-12	2015-01-28
949	CN104435473A	An Asthma-Ning Tablet and Its Preparation Method	Deemed Withdrawal	Heilongjiang Jie'an Technology Development Co., Ltd.	2014-11-06	2015-03-25
950	CN104435210A	A Traditional Chinese Medicine for Asthma and Its Preparation Method	Active Withdrawal	Anhui Jintaiyang Biochemical Pharmaceutical Co., Ltd.	2014-11-05	2015-03-25
951	CN105535087A	A Traditional Chinese Medicine Formula for Asthma	Deemed Withdrawal	Hao Jitao	2014-11-03	2016-05-04
952	CN105617060A	A Traditional Chinese Medicine for Bronchial Asthma	Deemed Withdrawal	Xuan Na	2014-10-31	2016-06-01
953	CN104644656A	Use of 20(R)-Ginsenoside Rg3 in Preparing Medicaments for Alleviating and/or Treating Asthma, and the Medicament	Deemed Withdrawal	Fu Li	2014-10-31	2015-05-27
954	CN104435936A	A Traditional Chinese Medicine for Asthma	Deemed Withdrawal	Fan Xiuying	2014-10-29	2015-03-25
955	CN104288477A	A Traditional Chinese Medicine Preparation for Pediatric Asthma	Deemed Withdrawal	Wang Lili	2014-10-29	2015-01-21
956	CN104436102A	An Asthma Traditional Chinese Medicine	Deemed Withdrawal	Fan Xiuying	2014-10-29	2015-03-25
957	CN104706940A	A Traditional Chinese Medicine Composition for Asthma and Its Preparation Method	Deemed Withdrawal	Chongqing Dazu District Jijia Town Health Center	2014-10-25	2015-06-17
958	CN104258065A	A Pharmaceutical Composition for Asthma	Rejected	Chen Hong	2014-10-24	2015-01-07
959	CN104366494A	An Auxiliary Medicinal Food for Improving Bronchial Asthma	Deemed Withdrawal	Zhao Li	2014-10-22	2015-02-25
960	CN104353028A	A Pharmaceutical Composition for Asthma and Its Preparation Method	Rejected	Zhejiang Industry & Trade Vocational College	2014-10-21	2015-02-18
961	CN104258361A	A Traditional Chinese Medicine Composition for Pediatric Asthma	Rejected	Ma Huaiqing	2014-10-20	2015-01-07
962	CN104306416A	A Medicament for Bronchitis, Pneumonia and Asthma and Its Preparation Method	Granted | Patent Right Transfer | License	Zhejiang Kang Enbei Traditional Chinese Medicine Co., Ltd.	2014-10-20	2015-01-28
963	CN105497451A	A Medicament for Geriatric Asthma	Deemed Withdrawal	Cao Zuozhou	2014-10-17	2016-04-20
964	CN104306840A	A Traditional Chinese Medicine for Pediatric Cough Variant Asthma	Deemed Withdrawal	Cong Qiumei	2014-10-15	2015-01-28
965	CN104274605A	A Traditional Chinese Medicine for Bronchial Asthma and Its Preparation Method	Deemed Withdrawal	Zhongshan Baiou Pharmaceutical Technology Co., Ltd.	2014-10-11	2015-01-14
966	CN105560538A	A Traditional Chinese Medicine Formula for Allergic Asthma	Deemed Withdrawal	Yang Jun	2014-10-10	2016-05-11
967	CN105561218A	A Traditional Chinese Medicinal Formula for Asthma	Deemed Withdrawal	Han Juan	2014-10-09	2016-05-11
968	CN104258357A	A Traditional Chinese Medicine Formula for Allergic Bronchial Asthma	Deemed Withdrawal	Gao Ailan	2014-10-09	2015-01-07
969	CN105477484A	A Medicament for Allergic Asthma	Deemed Withdrawal	Tang Jianguo	2014-10-08	2016-04-13
970	CN104398578A	An Astragalus Lung-Diffusing Wheezing-Relieving Capsule for Bronchial Asthma	Deemed Withdrawal	Liu Fangxu	2014-10-06	2015-03-11
971	CN104225200A	A Traditional Chinese Medicine for Fluid Overwhelming Heart-Lung Pattern Cardiac Asthma and Its Preparation Method	Rejected | Reexamination	Wang Lin	2014-09-30	2014-12-24
972	CN104189881A	A Traditional Chinese Medicine Formula for Asthma	Active Withdrawal	Luoyang Yupingguo Biotechnology Co., Ltd.	2014-09-29	2014-12-10
973	CN104257190A	A Medicinal Pillow for Bronchial Asthma	Deemed Withdrawal	Tang Wu	2014-09-29	2015-01-07
974	CN104274431A	Use of Protocatechuic Aldehyde in Preparing Medicaments for Preventing/Treating Bronchial Asthma	Rejected	Guangdong Medical University	2014-09-29	2015-01-14
975	CN105521183A	A Medicinal Formula for Asthma	Deemed Withdrawal	Jiang Zhixin	2014-09-28	2016-04-27
976	CN104189870A	A Traditional Chinese Medicine for Allergic Asthma	Deemed Withdrawal	Wang Xingyue	2014-09-28	2014-12-10
977	CN104189868A	A Traditional Chinese Medicine for Bronchial Asthma	Deemed Withdrawal	Wang Xingyue	2014-09-28	2014-12-10
978	CN105497358A	A Medicament for Asthma	Deemed Withdrawal	Pan Xuli	2014-09-24	2016-04-20
979	CN104274838A	Application of Dexamethasone Sodium Phosphate/Layered Double Hydroxide as Asthma Medicament and Its Preparation Method	Deemed Withdrawal	Tongji University	2014-09-23	2015-01-14
980	CN104436092A	A Traditional Chinese Medicine for Bronchial Asthma	Rejected	Liu Degang	2014-09-22	2015-03-25
981	CN104208546A	An Asthma Medicament	Deemed Withdrawal	Wang Huijie	2014-09-20	2014-12-17
982	CN104258227A	An Asthma Medicinal Wine	Deemed Withdrawal	Wang Huijie	2014-09-20	2015-01-07
983	CN104174007A	A Traditional Chinese Medicine Composition Plaster for Asthma	Granted | Reexamination	Beijing University of Chinese Medicine	2014-09-18	2014-12-03
984	CN104208548A	A Traditional Chinese Medicine Formula for Mixed-Type Bronchitic Asthma	Deemed Withdrawal	Bu Chunrong	2014-09-15	2014-12-17
985	CN104189852A	A Traditional Chinese Medicine Formula for Lung Qi Deficiency Pattern Asthma	Deemed Withdrawal	Bu Chunling	2014-09-15	2014-12-10
986	CN104189375A	A Traditional Chinese Medicine Formula for Kidney-Yang Deficiency Pattern Asthma	Deemed Withdrawal	Piao Xianji	2014-09-13	2014-12-10
987	CN104173656A	A Traditional Chinese Medicine Formula for Liver Qi Attacking Lung Pattern Asthma	Deemed Withdrawal	Kong Lingying	2014-09-02	2014-12-03
988	CN104173983A	A Traditional Chinese Medicine Composition for Chronic Bronchial Asthma and Chronic Bronchitis and Its Application	Rejected	Shanghai Qingpu District Hospital of Traditional Chinese Medicine	2014-09-01	2014-12-03
989	CN104173994A	A Traditional Chinese Medicine Formula for Cold-Fluid Pattern Asthma	Deemed Withdrawal	Kong Delong	2014-08-30	2014-12-03
990	CN104173993A	A Traditional Chinese Medicine Formula for Wind-Cold Pattern Asthma	Deemed Withdrawal	Kong Delong	2014-08-30	2014-12-03
991	CN104189324A	A Traditional Chinese Medicine Formula for Wind-Heat Pattern Asthma	Deemed Withdrawal	Kong Delong	2014-08-30	2014-12-10
992	CN104147424A	A Traditional Chinese Medicine for Bronchial Asthma	Rejected	Zibo Quark Pharmaceutical Technology Co., Ltd.	2014-08-26	2014-11-19
993	CN104138441A	A Traditional Chinese Medicine Formula and Preparation for Pediatric Cough and Asthma	Granted | Patent Right Transfer	Tasly Pharmaceutical Group Co., Ltd.	2014-08-26	2014-11-12
994	CN104173805A	A Traditional Chinese Medicine Composition for Liver-Fire Attacking Lung Pattern Asthma	Deemed Withdrawal	Zhang Hongsheng	2014-08-24	2014-12-03
995	CN104189826A	A Traditional Chinese Medicine Preparation for Pediatric Bronchial Asthma	Deemed Withdrawal	Sun Guangjun	2014-08-22	2014-12-10
996	CN105343246A	A Chinese Patent Medicine Therapeutic Method for Cough/Wheezing Relief Targeting Asthma and Bronchitis	Deemed Withdrawal	An Yueping	2014-08-22	2016-02-24
997	CN104208372A	A Traditional Chinese Medicine Formula for Bronchial Asthma	Rejected	Sun Shufen	2014-08-19	2014-12-17
998	CN104189815A	A Traditional Chinese Medicine Preparation for Pediatric Bronchial Asthma	Deemed Withdrawal	Tong Yuhong	2014-08-15	2014-12-10
999	CN104147567A	A Compound Traditional Chinese Medicine Capsule for Chronic Bronchitis and Asthma and Its Preparation Method	Rejected	Anhui Aizhe Biomedicine Technology Co., Ltd.	2014-08-15	2014-11-19
1000	CN104173711A	A Traditional Chinese Medicine for Asthma	Deemed Withdrawal	Wei Jiangnan	2014-08-07	2014-12-03
1001	CN104187372A	Noodles for Preventing/Treating Bronchial Asthma	Rejected	Peng Tingting	2014-08-05	2014-12-10
1002	CN105311456A	A Formula for Bronchial Asthma	Deemed Withdrawal	Xu Changchun	2014-08-05	2016-02-10
1003	CN104189554A	A Traditional Chinese Medicine Plaster for Pediatric Heat-Pattern Asthma and Its Preparation Method	Rejected	Yidu Hospital of Traditional Chinese Medicine	2014-08-01	2014-12-10
1004	CN104189076A	A Traditional Chinese Medicine Plaster for Pediatric Cold-Pattern Asthma and Its Preparation Method	Granted	Yidu Hospital of Traditional Chinese Medicine	2014-08-01	2014-12-10
1005	CN105288101A	A Compound Traditional Chinese Medicine for Bronchitic Asthma	Deemed Withdrawal	Chen Liyun	2014-07-30	2016-02-03
1006	CN104189725A	A Traditional Chinese Medicine Composition for Pediatric Asthma	Rejected	Wang Shengjing	2014-07-24	2014-12-10
1007	CN104208567A	A Traditional Chinese Medicine Preparation for Allergic Asthma	Active Withdrawal	Fan Xinyu	2014-07-24	2014-12-17
1008	CN104162126A	A Traditional Chinese Medicine Prescription for Poultry/Livestock Asthma	Deemed Withdrawal	Liu Xueqin	2014-07-22	2014-11-26
1009	CN104117040A	A Traditional Chinese Medicine Composition for Bronchial Asthma	Deemed Withdrawal	Lu Zhenfei	2014-07-17	2014-10-29
1010	CN104117039A	A Medicinal Wine for Asthma and Its Preparation Method	Active Withdrawal	Dong Baozhen	2014-07-17	2014-10-29
1011	CN104173641A	A Traditional Chinese Medicine Preparation for Bronchial Asthma	Deemed Withdrawal	Zhou Jianfeng	2014-07-16	2014-12-03
1012	CN104162125A	A Traditional Chinese Medicine Preparation for Asthma	Deemed Withdrawal	Zhou Jianfeng	2014-07-16	2014-11-26
1013	CN104127780A	A Traditional Chinese Medicine Preparation for Asthma, Its Preparation Method and Application	Rejected	Bian Jialin	2014-07-14	2014-11-05
1014	CN104043100A	Use of Slug Protein in Preparing Anti-Asthma Medicaments	Deemed Withdrawal	Wang Xuejian	2014-07-13	2014-09-17
1015	CN104107407A	A Traditional Chinese Medicine Composition for Pediatric Cold-Pattern Asthma	Rejected	Wei Benxue	2014-07-01	2014-10-22
1016	CN104127689A	A Traditional Chinese Medicine for Cardiac Asthma	Deemed Withdrawal	Yu Zhiqiu	2014-06-29	2014-11-05
1017	CN104056100A	A Traditional Chinese Medicine Composition for Pediatric Asthma	Granted | Patent Right Transfer	Beijing Zhongke Shangyi Chinese Medicine Research Institute	2014-06-25	2014-09-24
1018	CN104436089A	A Traditional Chinese Medicine Composition for Bronchial Asthma, Preparation Method and Application	Rejected	Nanjing Huakuan Information Consulting Center	2014-06-22	2015-03-25
1019	CN105168531A	A Compound Traditional Chinese Medicine Preparation for Bronchial Asthma	Rejected	Huashan Hospital Affiliated to Fudan University	2014-06-20	2015-12-23
1020	CN104042713B	A Traditional Chinese Medicine Composition for Bronchial Asthma	Failure to Pay Annuities | Patent Right Transfer	Ding Ting	2014-06-19	2016-03-30
1021	CN104042713A	A Traditional Chinese Medicine Composition for Bronchial Asthma	Failure to Pay Annuities | Patent Right Transfer	Ding Ting	2014-06-19	2014-09-17
1022	CN104056098A	A Traditional Chinese Medicine Composition for Allergic Asthma	Rejected	Hefei Jinxiang Pharmaceutical Technology Co., Ltd.	2014-06-18	2014-09-24
1023	CN103990025A	A Traditional Chinese Medicine for Pediatric Cough Variant Asthma and Its Preparation Method	Granted | Patent Right Transfer	Nantong Haichuang Property Management Co., Ltd.	2014-06-17	2014-08-20
1024	CN104069323A	An External Traditional Chinese Medicine Agent for Bronchial Asthma	Deemed Withdrawal	Ma Shaomei	2014-06-16	2014-10-01
1025	CN104042811A	An External Compound Medicament for Bronchial Asthma Remission Stage, Its Preparation Method and Application	Granted	Jiangsu Provincial Hospital of Traditional Chinese Medicine	2014-06-16	2014-09-17
1026	CN104069358A	A Traditional Chinese Medicine Preparation for Bronchial Asthma	Rejected	Xia Zongli	2014-06-16	2014-10-01
1027	CN103989831A	A Traditional Chinese Medicine Composition for Pediatric Asthma and Its Preparation Method	Rejected	Qiang Hongfeng	2014-06-13	2014-08-20
1028	CN104001083B	A Traditional Chinese Medicine Preparation for Bronchial Asthma and Its Production Method	Failure to Pay Annuities	The First Affiliated Hospital of Henan University of Science and Technology	2014-06-13	2016-09-21
1029	CN104001062A	A Chinese Herbal Medicine for Bronchial Asthma and Its Administration Method	Rejected	The First Affiliated Hospital of Henan University of Science and Technology	2014-06-13	2014-08-27
1030	CN104001083A	A Traditional Chinese Medicine Preparation for Bronchial Asthma and Its Production Method	Failure to Pay Annuities	The First Affiliated Hospital of Henan University of Science and Technology	2014-06-13	2014-08-27
1031	CN103989909A	An Oral Liquid of Traditional Chinese Medicine for Asthma and Its Preparation Method	Rejected	Ren Xinnian	2014-06-11	2014-08-20
1032	CN104644926A	A Spray for Bronchial Asthma	Deemed Withdrawal	Chen Lifen	2014-06-10	2015-05-27
1033	CN104042667A	A Pharmaceutical Composition for Bronchial Asthma and Its Application	Granted | Patent Right Transfer	Weihai High-tech Zone Operation Management Co., Ltd.	2014-06-09	2014-09-17
1034	CN103989798A	A Granule Suspension Preparation of TCM for Post-Cold Cough and Cough Variant Asthma and Its Preparation Method	Granted	Beijing Orient Yunjia Pharmaceutical Co., Ltd.	2014-06-09	2014-08-20
1035	CN103977127A	A Traditional Chinese Medicine Composition for Pediatric Asthma and Its Preparation Method	Granted | Patent Right Transfer	Qidong Binhu Water Supply Co., Ltd.	2014-06-09	2014-08-13
1036	CN105687222A	Use of a Pharmaceutical Composition in Preparing Medicaments for Bronchial Asthma	Active Withdrawal	Yantai Huawen Xinxin Pharmaceutical Technology Co., Ltd.	2014-06-06	2016-06-22
1037	CN103989695A	A Pharmaceutical Composition for Bronchial Asthma and Its Application	Failure to Pay Annuities | Patent Right Transfer	Nantong Qiwu Agricultural Products Co., Ltd.	2014-06-06	2014-08-20
1038	CN103989695B	A Pharmaceutical Composition for Bronchial Asthma and Its Application	Failure to Pay Annuities | Patent Right Transfer	Nantong Qiwu Agricultural Products Co., Ltd.	2014-06-06	2016-06-01
1039	CN104027540A	A Traditional Chinese Medicine for Cold-Phlegm Obstructing Lung Pattern Asthma	Rejected	Yantai Ruizhi Biopharmaceutical Technology Co., Ltd.	2014-05-21	2014-09-10
1040	CN104027759A	A Traditional Chinese Medicine for Cold-Pathogen Lodging in Lung Pattern Asthma	Rejected	Yantai Ruizhi Biopharmaceutical Technology Co., Ltd.	2014-05-21	2014-09-10
1041	CN104027760A	A Traditional Chinese Medicine for Wind-Phlegm Lodging in Lung Pattern Asthma	Rejected	Yantai Ruizhi Biopharmaceutical Technology Co., Ltd.	2014-05-21	2014-09-10
1042	CN105079468A	A Traditional Chinese Medicine Composition for Cough and Asthma and Its Preparation Method	Deemed Withdrawal	Guizhou Medical University	2014-05-21	2015-11-25
1043	CN104027512A	A Traditional Chinese Medicine for Bronchial Asthma	Deemed Withdrawal	Tianjin Pacific Pharmaceutical Co., Ltd.	2014-05-09	2014-09-10
1044	CN103977136A	A Traditional Chinese Medicine Composition for Phlegm-Obstructed Qi-Stagnation Pattern Bronchial Asthma	Rejected	Gong Yancui	2014-05-08	2014-08-13
1045	CN103948272A	A Chinese Herbal Health Pillow for Preventing/Treating Asthma and Its Preparation Method	Deemed Withdrawal	Qin Fuyu	2014-04-30	2014-07-30
1046	CN103919793A	Novel Use of Salidroside Against Asthma	Rejected	Nanjing Hean Pharmaceutical Technology Co., Ltd.	2014-04-25	2014-07-16
1047	CN103893737B	A Medicament for Bronchial Asthma and Its Preparation Method	Failure to Pay Annuities | Patent Right Transfer	Cong Danfeng	2014-04-23	2016-05-11
1048	CN105457005A	A Traditional Chinese Medicine Composition for Bronchial Asthma and Its Preparation Method	Active Withdrawal	JN Syntony Xin Yuan Pharmaceutical Technology Co., Ltd.	2014-04-23	2016-04-06
1049	CN103893737A	A Medicament for Bronchial Asthma and Its Preparation Method	Failure to Pay Annuities | Patent Right Transfer	Cong Danfeng	2014-04-23	2014-07-02
1050	CN103933518A	A Traditional Chinese Medicine Composition for Bronchial Asthma	Rejected	Huzhou Kangqi Pharmaceutical Co., Ltd.	2014-04-22	2014-07-23
1051	CN103933437A	A Traditional Chinese Medicine Composition for Asthma and Its Preparation Method	Rejected	Li Guijiang	2014-04-22	2014-07-23
1052	CN103877366A	A Traditional Chinese Medicine for Pediatric Asthma	Deemed Withdrawal	Wang Shaoling	2014-04-21	2014-06-25
1053	CN103933172A	A Production Method of Medicinal Wine for Asthma	Deemed Withdrawal	Yan Siwen	2014-04-19	2014-07-23
1054	CN103948849A	A Traditional Chinese Medicine for Asthma and Its Preparation Method	Rejected	Wu Xiao	2014-04-18	2014-07-30
1055	CN105012403A	An External Traditional Chinese Medicine Composition for Asthma	Deemed Withdrawal	Liu Liming	2014-04-16	2015-11-04
1056	CN104971275A	A Traditional Chinese Medicine Tablet for Asthma	Deemed Withdrawal	Liu Liming	2014-04-10	2015-10-14
1057	CN104971179A	An Enema Solution for Pediatric Asthma	Deemed Withdrawal	Liu Liming	2014-04-09	2015-10-14
1058	CN103933343A	A Traditional Chinese Medicine Pill for Bronchial Asthma	Granted	Zhong Fawei	2014-04-08	2014-07-23
1059	CN104971274A	A Traditional Chinese Medicine Composition for Cough Variant Asthma	Deemed Withdrawal	Liu Liming	2014-04-08	2015-10-14
1060	CN104971106A	A Traditional Chinese Medicine Composition for Refractory Asthma	Deemed Withdrawal	Liu Liming	2014-04-08	2015-10-14
1061	CN104971187A	A Medicament for Hysterical Asthma and Its Preparation Method	Deemed Withdrawal	Liu Liming	2014-04-07	2015-10-14
1062	CN104971178A	A Processed Cannabis Traditional Chinese Medicine Composition for Asthma	Deemed Withdrawal	Liu Liming	2014-04-07	2015-10-14
1063	CN103861016A	A Medicament for Allergic Asthma	Failure to Pay Annuities | Patent Right Transfer	Pan Yaogong	2014-04-04	2014-06-18
1064	CN103861016B	A Medicament for Allergic Asthma	Failure to Pay Annuities | Patent Right Transfer	Pan Yaogong	2014-04-04	2016-05-04
1065	CN104971177A	A Chinese Herbal Enema Solution for Preventing/Treating Pediatric Asthma	Deemed Withdrawal	Liu Liming	2014-04-02	2015-10-14
1066	CN104971297A	A Euphorbia helioscopia-Based Traditional Chinese Medicine Composition for Cold-Fluid Obstructing Lung Pattern Asthma	Deemed Withdrawal	Liu Liming	2014-04-02	2015-10-14
1067	CN104971298A	A Pyrrosia lingua-Based Traditional Chinese Medicine Composition for Phlegm-Heat Obstructing Lung Pattern Asthma	Deemed Withdrawal	Liu Liming	2014-04-02	2015-10-14
1068	CN103961612A	An Integrated Chinese-Western Medicine Pill for Common Cold, Cough, Pharyngitis, Asthma, and Lung Cancer	Rejected | Reexamination	Liu Xinjiang	2014-04-01	2014-08-06
1069	CN104940852A	A Traditional Chinese Medicine Composition for Blood-Stasis Pattern Asthma	Deemed Withdrawal	Liu Liming	2014-03-27	2015-09-30
1070	CN103877383A	A Traditional Chinese Medicine Preparation for Phlegm-Qi Binding Pattern Bronchial Asthma	Rejected	Chen Yunping	2014-03-26	2014-06-25
1071	CN104940471A	A Gecko and Lithosphere Traditional Chinese Medicine Composition for Pediatric Asthma	Deemed Withdrawal	Liu Liming	2014-03-26	2015-09-30
1072	CN103877292A	A Traditional Chinese Medicine Preparation for Wind-Cold Constraining Lung Pattern Bronchial Asthma	Rejected	Wang Shuaihua	2014-03-26	2014-06-25
1073	CN103877318A	A Traditional Chinese Medicine Composition for Asthma	Rejected	Li Shuangshuang	2014-03-22	2014-06-25
1074	CN104922349A	A Traditional Chinese Medicine Composition for Asthma	Deemed Withdrawal	Xu Diqing	2014-03-21	2015-09-23
1075	CN104922422A	A Traditional Chinese Medicine for Asthma	Deemed Withdrawal	Xu Diqing	2014-03-21	2015-09-23
1076	CN103860936A	A Traditional Chinese Medicine Composition for Cold-Fluid Retained in Lung Pattern Bronchial Asthma	Rejected	Liu Ruiqing	2014-03-14	2014-06-18
1077	CN103908562A	A Traditional Chinese Medicine Agent for Asthma and Its Preparation Method	Rejected	Qingdao Bioruiji Bioengineering Co., Ltd.	2014-03-13	2014-07-09
1078	CN104906472A	A Traditional Chinese Medicine Composition for Preventing/Treating Cough Variant Asthma	Deemed Withdrawal	Liu Liming	2014-03-13	2015-09-16
1079	CN104906527A	A Traditional Chinese Medicine Composition for Pediatric Asthma	Deemed Withdrawal	Liu Liming	2014-03-13	2015-09-16
1080	CN103891996A	A Health Tea for Asthma Prevention/Treatment	Deemed Withdrawal	Cheng Xueli	2014-03-11	2014-07-02
1081	CN103800889A	A Traditional Chinese Medicine Composition for Asthma and Its Preparation Method	Rejected	Chongqing Academy of Chinese Materia Medica	2014-03-10	2014-05-21
1082	CN103800887A	A Traditional Chinese Medicine for Pediatric Asthma	Deemed Withdrawal	Ma Zhongbin	2014-02-25	2014-05-21
1083	CN103816430A	A Traditional Chinese Medicine Composition for Asthma and Its Preparation Method	Failure to Pay Annuities	Wang Lingling	2014-02-24	2014-05-28
1084	CN103816430B	A Traditional Chinese Medicine Composition for Asthma and Its Preparation Method	Failure to Pay Annuities	Wang Lingling	2014-02-24	2016-04-13
1085	CN103877535A	A Traditional Chinese Medicine Composition for Asthma	Rejected	He Chengyuan	2014-02-20	2014-06-25
1086	CN103830536A	A Traditional Chinese Medicine Composition for Asthma	Failure to Pay Annuities	Wang Cheng	2014-02-12	2014-06-04
1087	CN103830536B	A Traditional Chinese Medicine Composition for Asthma	Failure to Pay Annuities	Wang Cheng	2014-02-12	2016-04-27
1088	CN103784812A	A Traditional Chinese Medicine for Asthma	Failure to Pay Annuities	Li Yan	2014-01-26	2014-05-14
1089	CN103784812B	A Traditional Chinese Medicine for Asthma	Failure to Pay Annuities	Li Yan	2014-01-26	2016-06-15
1090	CN104784595A	A Traditional Chinese Medicine for Asthma and Its Preparation Method	Deemed Withdrawal	Zhuang Chenglong	2014-01-20	2015-07-22
1091	CN103735677B	A Traditional Chinese Medicine Composition for Bronchial Asthma, Preparation Method and Application	Failure to Pay Annuities	Jiangsu Provincial Academy of Chinese Medicine (Jiangsu Provincial Hospital of Integrated Chinese and Western Medicine)	2014-01-17	2015-09-30
1092	CN103735677A	A Traditional Chinese Medicine Composition for Bronchial Asthma, Preparation Method and Application	Failure to Pay Annuities	Jiangsu Provincial Academy of Chinese Medicine (Jiangsu Provincial Hospital of Integrated Chinese and Western Medicine)	2014-01-17	2014-04-23
1093	CN103920106A	A Traditional Chinese Medicine Composition for Chronic Bronchitis and Bronchial Asthma	Rejected | Reexamination	Zhao Qingjun	2014-01-17	2014-07-16
1094	CN103816383A	A Preparation Method of an Asthma Medicament	Rejected	Changshu Huayu Trading Co., Ltd.	2014-01-16	2014-05-28
1095	CN103784921A	A Chinese Herbal Formula for Asthma and Its Preparation Method	Rejected	Ji Xiaoqing	2014-01-15	2014-05-14
1096	CN103751674A	A Traditional Chinese Medicine Decoction for Bronchial Asthma	Deemed Withdrawal	Zhao Wenge	2014-01-15	2014-04-30
1097	CN104740247A	A Traditional Chinese Medicine Prescription for Bronchial Asthma	Deemed Withdrawal	Hua Kening	2013-12-30	2015-07-01
1098	CN104740248A	A Traditional Chinese Medicine Composition for Pediatric Asthma	Deemed Withdrawal	Shao Yanyan	2013-12-30	2015-07-01
1099	CN103721231A	An Injection Nursing Medicament for Asthma and Its Production Method	Rejected	Yu Yiqin	2013-12-30	2014-04-16
1100	CN103768306A	A Traditional Chinese Medicine Composition for Preventing/Treating Asthma and Its Preparation Method	Rejected	Li Anhai	2013-12-30	2014-05-07
1101	CN104740101A	A Traditional Chinese Medicine Prescription for Bronchial Asthma	Deemed Withdrawal	Hua Kening	2013-12-30	2015-07-01
1102	CN104740157A	A Traditional Chinese Medicine Composition for Pediatric Asthma	Deemed Withdrawal	Shao Yanyan	2013-12-30	2015-07-01
1103	CN104740246A	A Traditional Chinese Medicine Composition for Bronchial Asthma	Deemed Withdrawal	Shao Yanyan	2013-12-30	2015-07-01
1104	CN104740156A	A Traditional Chinese Medicine Composition for Pediatric Asthma	Deemed Withdrawal	Shao Yanyan	2013-12-30	2015-07-01
1105	CN103721026A	A Traditional Chinese Medicine for Bronchial Asthma and Its Preparation Method	Rejected	Li Anhai	2013-12-30	2014-04-16
1106	CN104739980A	A Traditional Chinese Medicine Composition for Pediatric Asthma	Deemed Withdrawal	Shao Yanyan	2013-12-30	2015-07-01
1107	CN104740272A	A Traditional Chinese Medicine for Asthma	Deemed Withdrawal	Gai Chunmei	2013-12-28	2015-07-01
1108	CN103705849A	A Traditional Chinese Medicine for Bronchial Asthma	Failure to Pay Annuities	Wang Fahong	2013-12-27	2014-04-09
1109	CN103705849B	A Traditional Chinese Medicine for Bronchial Asthma	Failure to Pay Annuities	Wang Fahong	2013-12-27	2016-02-03
1110	CN103690918A	An Adjunctive Traditional Chinese Medicine for Bronchial Asthma	Deemed Withdrawal	Qingdao Anxin Medical Devices Co., Ltd.	2013-12-24	2014-04-02
1111	CN104721433A	A Traditional Chinese Medicine Composition for Allergic Asthma	Deemed Withdrawal	Shangguan Ruihong	2013-12-23	2015-06-24
1112	CN103656015A	A Pure Traditional Chinese Medicine Preparation for Childhood Asthma and Its Preparation Method	Rejected	Yang Jing	2013-12-20	2014-03-26
1113	CN104721763A	An External Traditional Chinese Medicine for Asthma	Active Withdrawal	Shaanxi Kangle Traditional Chinese Medicine Health Research Institute	2013-12-19	2015-06-24
1114	CN103705884A	A Traditional Chinese Medicine Composition for Bronchial Asthma	Deemed Withdrawal	Wang Xingyue	2013-12-19	2014-04-09
1115	CN104721762A	A Traditional Chinese Medicine for Asthma	Active Withdrawal	Shaanxi Kangle Traditional Chinese Medicine Health Research Institute	2013-12-19	2015-06-24
1116	CN104721477A	A Traditional Chinese Medicine Decoction for Bronchial Asthma	Deemed Withdrawal	Shangguan Ruihong	2013-12-19	2015-06-24
1117	CN103656147A	A Traditional Chinese Medicine Spray for Preventing/Treating Allergic Asthma	Rejected	Taicang Weiji Biotechnology Co., Ltd.	2013-12-18	2014-03-26
1118	CN104721430A	A Traditional Chinese Medicine Composition for Bronchial Asthma	Deemed Withdrawal	Huang Zhenbao	2013-12-18	2015-06-24
1119	CN104707056A	A Traditional Chinese Medicine for Asthma	Deemed Withdrawal	Qingdao Baicaohui Chinese Herbal Medicine Research Institute	2013-12-15	2015-06-17
1120	CN103656154A	A Traditional Chinese Medicine Composition for Asthma and Its Preparation Method	Deemed Withdrawal	Qingdao Anxin Medical Devices Co., Ltd.	2013-12-13	2014-03-26
1121	CN104706765A	A Traditional Chinese Medicine Formula for Childhood Asthma	Deemed Withdrawal	Wang Yan	2013-12-11	2015-06-17
1122	CN103656577A	A Traditional Chinese Medicine Decoction for Asthma	Deemed Withdrawal	Qingdao Mipinpin Garment Co., Ltd.	2013-12-11	2014-03-26
1123	CN103638241A	A Traditional Chinese Medicine for Bronchial Asthma and Its Preparation Method	Deemed Withdrawal	Wang Cuifeng	2013-12-11	2014-03-19
1124	CN103655798A	A Traditional Chinese Medicine Formula for Asthma	Deemed Withdrawal	Xie Yao	2013-12-09	2014-03-26
1125	CN103656407A	A Chinese Herbal Formula for Preventing Poultry Cough and Asthma	Deemed Withdrawal	Hunan Yizhang Leshui Chicken Farming Professional Cooperative	2013-12-08	2014-03-26
1126	CN103623213A	A Compound Traditional Chinese Medicine Buccal Tablet for Bronchial Asthma and Its Preparation Method	Rejected	Wei Bensong	2013-12-03	2014-03-12
1127	CN104666847A	A Traditional Chinese Medicine Decoction for Allergic Asthma	Deemed Withdrawal	Qingdao Shizhili Chinese Herbal Medicine Research Institute	2013-11-28	2015-06-03
1128	CN104666442A	A Traditional Chinese Medicine Prescription for Bronchial Asthma	Deemed Withdrawal	Shao Yanyan	2013-11-27	2015-06-03
1129	CN104666825A	A Traditional Chinese Medicine Prescription for Bronchial Asthma	Deemed Withdrawal	Shao Yanyan	2013-11-27	2015-06-03
1130	CN103638238A	A Medicament for Asthma Treatment	Deemed Withdrawal	Liu Fangke	2013-11-21	2014-03-19
1131	CN103656064A	A Traditional Chinese Medicine Pill for Asthma	Failure to Pay Annuities	Tian Bo	2013-11-20	2014-03-26
1132	CN103656064B	A Traditional Chinese Medicine Pill for Asthma	Failure to Pay Annuities	Tian Bo	2013-11-20	2016-05-11
1133	CN103656422B	A Traditional Chinese Medicine Composition for Asthmatic Bronchitis	Failure to Pay Annuities	Tian Bo	2013-11-20	2016-04-20
1134	CN103656422A	A Traditional Chinese Medicine Composition for Asthmatic Bronchitis	Failure to Pay Annuities	Tian Bo	2013-11-20	2014-03-26
1135	CN104645086A	A Traditional Chinese Medicine Formula for Allergic Asthma	Deemed Withdrawal	Liu Zheng	2013-11-18	2015-05-27
1136	CN104623487A	A Traditional Chinese Medicine Composition for Bronchial Asthma	Deemed Withdrawal	Qingdao Shizhili Chinese Herbal Medicine Research Institute	2013-11-11	2015-05-20
1137	CN104622996A	A Salt Pack for Bronchial Asthma and Its Production Method	Deemed Withdrawal	Huang Hongying	2013-11-11	2015-05-20
1138	CN104623285A	A Traditional Chinese Medicine for Bronchial Asthma	Deemed Withdrawal	Qingdao Shizhili Chinese Herbal Medicine Research Institute	2013-11-11	2015-05-20
1139	CN104623176A	A Traditional Chinese Medicine Decoction for Bronchial Asthma	Deemed Withdrawal	Qingdao Shizhili Chinese Herbal Medicine Research Institute	2013-11-11	2015-05-20
1140	CN104623150A	A Traditional Chinese Medicine Formula for Allergic Asthma	Deemed Withdrawal	Chu Yulian	2013-11-08	2015-05-20
1141	CN103550450B	A Pure Traditional Chinese Medicine Oral Liquid for Asthma	Failure to Pay Annuities | Patent Right Transfer	Qingdao Municipal Hospital (Qingdao Medical Imaging Center, Qingdao Clinical Medical Research Institute, Qingdao Beijiushui Sanatorium)	2013-11-08	2015-04-15
1142	CN103550450A	A Pure Traditional Chinese Medicine Oral Liquid for Asthma	Failure to Pay Annuities | Patent Right Transfer	Qingdao Municipal Hospital (Qingdao Medical Imaging Center, Qingdao Clinical Medical Research Institute, Qingdao Beijiushui Sanatorium)	2013-11-08	2014-02-05
1143	CN103550459B	A Preparation Method of a Medicament for Pediatric Asthma	Failure to Pay Annuities | Patent Right Transfer	Shi Xiuhua	2013-11-05	2015-09-16
1144	CN103550459A	A Preparation Method of a Medicament for Pediatric Asthma	Failure to Pay Annuities | Patent Right Transfer	Shi Xiuhua	2013-11-05	2014-02-05
1145	CN103599431A	A Traditional Chinese Medicine Formula for Cardiac Asthma	Granted | Patent Right Transfer	Wuhan Xiangyungai Natural Incense Industry Co., Ltd.	2013-10-31	2014-02-26
1146	CN103520386B	A Preparation Method of a Pharmaceutical Composition for Pediatric Asthma	Failure to Pay Annuities	Yang Yan	2013-10-30	2015-07-01
1147	CN103520386A	A Preparation Method of a Pharmaceutical Composition for Pediatric Asthma	Failure to Pay Annuities	Yang Yan	2013-10-30	2014-01-22
1148	CN104001019A	A Traditional Chinese Medicine Composition for Seasonal Allergic Asthma	Rejected	Chen Liyan	2013-10-29	2014-08-27
1149	CN103599430B	A Traditional Chinese Medicine Composition for Cardiac Asthma	Failure to Pay Annuities | Patent Right Transfer	Sichuan Hengkangyuan Pharmaceutical Co., Ltd.	2013-10-28	2015-08-26
1150	CN103599430A	A Traditional Chinese Medicine Composition for Cardiac Asthma	Failure to Pay Annuities | Patent Right Transfer	Sichuan Hengkangyuan Pharmaceutical Co., Ltd.	2013-10-28	2014-02-26
1151	CN103989973A	A Traditional Chinese Medicine Composition for Cardiac Asthma	Rejected	Chen Liyan	2013-10-26	2014-08-20
1152	CN103550545A	A Traditional Chinese Medicine for Cardiac Asthma	Granted | Patent Right Transfer	Tongyitang Pharmaceutical Co., Ltd.	2013-10-23	2014-02-05
1153	CN104352691A	A Traditional Chinese Medicine Decoction for Bronchial Asthma	Active Withdrawal	Jiang Chunhua	2013-10-17	2015-02-18
1154	CN104398716A	A Traditional Chinese Medicine Decoction for Bronchial Asthma	Active Withdrawal	Jiang Chunhua	2013-10-17	2015-03-11
1155	CN103520414B	A Traditional Chinese Medicine for Bronchial Asthma	Failure to Pay Annuities | Patent Right Transfer	Qingdao Municipal Hospital (Qingdao Medical Imaging Center, Qingdao Clinical Medical Research Institute, Qingdao Beijiushui Sanatorium)	2013-10-17	2015-01-28
1156	CN103520414A	A Traditional Chinese Medicine for Bronchial Asthma	Failure to Pay Annuities | Patent Right Transfer	Qingdao Municipal Hospital (Qingdao Medical Imaging Center, Qingdao Clinical Medical Research Institute, Qingdao Beijiushui Sanatorium)	2013-10-17	2014-01-22
1157	CN104383182A	A Traditional Chinese Medicine for Bronchial Asthma	Active Withdrawal	Jiang Chunhua	2013-10-17	2015-03-04
1158	CN104547482A	A Yongquan Acupoint External Application Traditional Chinese Medicine for Pediatric Asthma	Deemed Withdrawal	Guo Feng	2013-10-16	2015-04-29
1159	CN103520413A	A Traditional Chinese Medicine for Asthma	Rejected	Sun Mingzhao	2013-10-02	2014-01-22
1160	CN104510890A	A Traditional Chinese Medicine Composition for Bronchial Asthma	Deemed Withdrawal	Zhang Xiaolei	2013-10-02	2015-04-15
1161	CN103566157A	A Traditional Chinese Medicine Composition for Asthma	Granted | Patent Right Transfer	Weihai Zhifang Medical Equipment Co., Ltd. | Weihai Haina Baichuan Pharmaceutical Group Co., Ltd.	2013-09-30	2014-02-12
1162	CN104510800A	A Medicinal Food Soup for Asthma	Deemed Withdrawal	Yangzhou Runyuan Investment Development Co., Ltd.	2013-09-29	2015-04-15
1163	CN104510993A	An Effective Traditional Chinese Medicine Formula for Asthma and Its Preparation Method	Deemed Withdrawal	Liu Changchun	2013-09-29	2015-04-15
1164	CN103463517A	A Medicament for Asthma Treatment	Granted | Patent Right Transfer	Qidong Fifth People's Hospital	2013-09-26	2013-12-25
1165	CN104523987A	A Preparation Method of a Traditional Chinese Medicine Composition for Asthma	Active Withdrawal	Jiang Chunhua	2013-09-26	2015-04-22
1166	CN103463538B	An Asthma Medicament	Failure to Pay Annuities | Patent Right Transfer	Yu Xueyong	2013-09-26	2015-06-10
1167	CN103463305B	A Traditional Chinese Medicine Composition for Asthma	Failure to Pay Annuities | Patent Right Transfer	Song Yongxin	2013-09-26	2015-01-07
1168	CN103463305A	A Traditional Chinese Medicine Composition for Asthma	Failure to Pay Annuities | Patent Right Transfer	Song Yongxin	2013-09-26	2013-12-25
1169	CN104491178A	A Preparation Method of a Medicament for Asthma	Active Withdrawal	Jiang Chunhua	2013-09-26	2015-04-08
1170	CN104398666A	A Traditional Chinese Medicine Composition for Asthma Without Recurrence and Its Preparation Method	Active Withdrawal	Jiang Chunhua	2013-09-26	2015-03-11
1171	CN104383118A	A Preparation Method of a Traditional Chinese Medicine Composition for Asthma	Active Withdrawal	Jiang Chunhua	2013-09-26	2015-03-04
1172	CN104352653A	A Medicament for Asthma and Its Preparation Method	Active Withdrawal	Jiang Chunhua	2013-09-26	2015-02-18
1173	CN103479920B	A Medicament for Asthma Treatment	Failure to Pay Annuities	Yu Haibin	2013-09-26	2015-04-15
1174	CN103479920A	A Medicament for Asthma Treatment	Failure to Pay Annuities	Yu Haibin	2013-09-26	2014-01-01
1175	CN104587055A	A Traditional Chinese Medicine Composition for Asthma and Its Preparation Method	Active Withdrawal	Jiang Chunhua	2013-09-26	2015-05-06
1176	CN104523988A	A Medicament for Asthma and Its Preparation Method	Active Withdrawal	Jiang Chunhua	2013-09-26	2015-04-22
1177	CN103463538A	An Asthma Medicament	Failure to Pay Annuities | Patent Right Transfer	Yu Xueyong	2013-09-26	2013-12-25
1178	CN104352654A	A Medicament for Asthma Treatment	Active Withdrawal	Jiang Chunhua	2013-09-26	2015-02-18
1179	CN103446400B	A Traditional Chinese Medicine Preparation for Asthma	Failure to Pay Annuities	Yue Sumin	2013-09-25	2015-05-13
1180	CN103463537A	A Medicament for Pediatric Asthma	Failure to Pay Annuities	Li Yanning	2013-09-25	2013-12-25
1181	CN103463400B	A Traditional Chinese Medicine Composition for Pediatric Asthma	Failure to Pay Annuities	Li Yanning	2013-09-25	2015-02-25
1182	CN103463402B	A Pediatric Asthma Traditional Chinese Medicine Composition and Its Preparation Method	Failure to Pay Annuities | Patent Right Transfer	Shandong University of Traditional Chinese Medicine	2013-09-25	2015-01-14
1183	CN103463400A	A Traditional Chinese Medicine Composition for Pediatric Asthma	Failure to Pay Annuities	Li Yanning	2013-09-25	2013-12-25
1184	CN103463537B	A Medicament for Pediatric Asthma	Failure to Pay Annuities	Li Yanning	2013-09-25	2015-01-28
1185	CN103623177A	A Traditional Chinese Medicine Composition for Asthma, Its Preparation Method and Application	Granted | Patent Right Transfer	Zhejiang Kangrun Pharmaceutical Co., Ltd.	2013-09-25	2014-03-12
1186	CN103446400A	A Traditional Chinese Medicine Preparation for Asthma	Failure to Pay Annuities	Yue Sumin	2013-09-25	2013-12-18
1187	CN103463399A	A Medicament for Pediatric Asthma and Its Preparation Method	Failure to Pay Annuities	Li Yanning	2013-09-25	2013-12-25
1188	CN103463399B	A Medicament for Pediatric Asthma and Its Preparation Method	Failure to Pay Annuities	Li Yanning	2013-09-25	2015-01-14
1189	CN103463402A	A Pediatric Asthma Traditional Chinese Medicine Composition and Its Preparation Method	Failure to Pay Annuities | Patent Right Transfer	Shandong University of Traditional Chinese Medicine	2013-09-25	2013-12-25
1190	CN103463403A	A Pharmaceutical Composition for Pediatric Asthma	Failure to Pay Annuities | Patent Right Transfer	Shandong University of Traditional Chinese Medicine	2013-09-25	2013-12-25
1191	CN103463401B	A Pediatric Asthma Medicament	Failure to Pay Annuities	Li Yanning	2013-09-25	2015-01-14
1192	CN103463403B	A Pharmaceutical Composition for Pediatric Asthma	Failure to Pay Annuities | Patent Right Transfer	Shandong University of Traditional Chinese Medicine	2013-09-25	2015-01-28
1193	CN103463401A	A Pediatric Asthma Medicament	Failure to Pay Annuities	Li Yanning	2013-09-25	2013-12-25
1194	CN103585420A	A Traditional Chinese Medicine Composition for Bronchitic Asthma	Deemed Withdrawal	Zhang Xiaomei	2013-09-24	2014-02-19
1195	CN103505707A	A Traditional Chinese Medicine Preparation for Asthma and Its Preparation Method	Granted	Guangdong Provincial Hospital of Traditional Chinese Medicine (The Second Affiliated Hospital of Guangzhou University of Chinese Medicine, The Second Clinical Medical College of Guangzhou University of Chinese Medicine, Guangdong Provincial Academy of Chinese Medical Sciences)	2013-09-22	2014-01-15
1196	CN103479867A	A Medicament for Pediatric Asthma	Granted	Shandong Provincial Hospital	2013-09-17	2014-01-01
1197	CN103479876A	A Traditional Chinese Medicine Composition for Asthma	Granted	Shandong Provincial Hospital	2013-09-17	2014-01-01
1198	CN103520514B	A Traditional Chinese Medicine Decoction for Pediatric Cough and Asthma	Failure to Pay Annuities	Shi Xinjie	2013-09-17	2016-03-30
1199	CN103520514A	A Traditional Chinese Medicine Decoction for Pediatric Cough and Asthma	Failure to Pay Annuities	Shi Xinjie	2013-09-17	2014-01-22
1200	CN103446284A	A Compound Granule of Traditional Chinese Medicine for Pediatric Asthma and Its Preparation Method	Deemed Withdrawal	Nanjing University of Chinese Medicine	2013-09-13	2013-12-18
1201	CN104436084A	An Acupoint Application Plaster for Asthma and Its Preparation Method	Rejected	Meng Xianghai	2013-09-13	2015-03-25
1202	CN103432563A	A Traditional Chinese Medicine Formula for Wind-Cold Pattern Bronchial Asthma	Rejected	Yan'an Vocational Technical College	2013-09-11	2013-12-11
1203	CN103520525A	A Traditional Chinese Medicine Preparation for Pediatric Bronchial Asthma	Granted | Patent Right Transfer	Qidong Zhiwu Medical Equipment Factory	2013-09-09	2014-01-22
1204	CN103446485A	An External Traditional Chinese Medicine Agent for Pediatric Bronchial Asthma	Failure to Pay Annuities	Yan Zongjing	2013-09-09	2013-12-18
1205	CN103446485B	An External Traditional Chinese Medicine Agent for Pediatric Bronchial Asthma	Failure to Pay Annuities	Yan Zongjing	2013-09-09	2014-10-22
1206	CN103417886B	A Traditional Chinese Medicine Composition for Bronchial Asthma and Its Preparation Method	Failure to Pay Annuities | Patent Right Transfer	Qingdao Municipal Hospital (Qingdao Medical Imaging Center, Qingdao Clinical Medical Research Institute, Qingdao Beijiushui Sanatorium)	2013-09-06	2016-01-20
1207	CN103417886A	A Traditional Chinese Medicine Composition for Bronchial Asthma and Its Preparation Method	Failure to Pay Annuities | Patent Right Transfer	Qingdao Municipal Hospital (Qingdao Medical Imaging Center, Qingdao Clinical Medical Research Institute, Qingdao Beijiushui Sanatorium)	2013-09-06	2013-12-04
1208	CN104208237B	A Traditional Chinese Medicine Preparation for Sow Asthma	Failure to Pay Annuities	Zheng Riwei	2013-09-02	2016-08-31
1209	CN104208237A	A Traditional Chinese Medicine Preparation for Sow Asthma	Failure to Pay Annuities	Zheng Riwei	2013-09-02	2014-12-17
1210	CN103495075A	A Traditional Chinese Medicine Composition for Asthma	Granted | Patent Right Transfer | License	Weihai Zhifang Medical Equipment Co., Ltd. | Weihai Haina Baichuan Pharmaceutical Group Co., Ltd.	2013-08-28	2014-01-08
1211	CN103622947A	Use of Icariin Aglycone in Preparing Anti-Asthma Medicaments	Rejected | Reexamination	Lunan Pharmaceutical Group Co., Ltd.	2013-08-23	2014-03-12
1212	CN104415299A	A Traditional Chinese Medicine Formula for Recurrent Asthma	Deemed Withdrawal	Li Xia	2013-08-20	2015-03-18
1213	CN110624107A	Method for Treating/Preventing Asthma by Administering IL-4R Antagonist	Substantive Examination | Reexamination	Sanofi Biotechnology | Regeneron Pharmaceuticals, Inc.	2013-08-20	2019-12-31
1214	CN103446428A	A Traditional Chinese Medicine Preparation for Pediatric Asthma	Failure to Pay Annuities | Patent Right Transfer	Li Yufang | Wang Haiqin	2013-08-19	2013-12-18
1215	CN103446428B	A Traditional Chinese Medicine Preparation for Pediatric Asthma	Failure to Pay Annuities | Patent Right Transfer	Li Yufang | Wang Haiqin	2013-08-19	2016-03-09
1216	CN103432302A	An External Traditional Chinese Medicine Agent for Pediatric Asthma	Deemed Withdrawal	Yang Sumei	2013-08-19	2013-12-11
1217	CN103432493A	A Traditional Chinese Medicine Decoction for Bronchial Asthma	Failure to Pay Annuities	Qiao Yanping	2013-08-15	2013-12-11
1218	CN103432493B	A Traditional Chinese Medicine Decoction for Bronchial Asthma	Failure to Pay Annuities	Qiao Yanping	2013-08-15	2015-04-08
1219	CN104367735A	A Compound Traditional Chinese Medicine for Asthma	Deemed Withdrawal	Wei Zixin	2013-08-14	2015-02-25
1220	CN104367685A	A Compound Traditional Chinese Medicine for Bronchial Asthma	Deemed Withdrawal	Xiong Lijun	2013-08-14	2015-02-25
1221	CN103405602A	A Medicament for Asthma Treatment	Active Withdrawal	Zhao Junhai	2013-08-13	2013-11-27
1222	CN103432230B	A Composition for Allergic Asthma and Its Preparation Method	Failure to Pay Annuities | Patent Right Transfer	Li Guanhao	2013-08-13	2016-09-07
1223	CN103372142A	A Medicament for Asthma Treatment	Deemed Withdrawal	Tianjin Pacific Pharmaceutical Co., Ltd.	2013-08-06	2013-10-30
1224	CN103386062A	A Traditional Chinese Medicine for Asthma	Deemed Withdrawal	Gao Xing	2013-07-27	2013-11-13
1225	CN103386061A	A Medicament for Asthma Treatment	Deemed Withdrawal	Gao Xing	2013-07-27	2013-11-13
1226	CN103356988B	A Traditional Chinese Medicine Preparation for Pediatric Bronchial Asthma	Failure to Pay Annuities | Patent Right Transfer	Mou Chongyun	2013-07-23	2015-01-21
1227	CN103356988A	A Traditional Chinese Medicine Preparation for Pediatric Bronchial Asthma	Failure to Pay Annuities | Patent Right Transfer	Mou Chongyun	2013-07-23	2013-10-23
1228	CN103356915A	A Decoction for Asthma	Failure to Pay Annuities	Suzhou Tianling Traditional Chinese Medicine Pieces Co., Ltd.	2013-07-19	2013-10-23
1229	CN103356915B	A Decoction for Asthma	Failure to Pay Annuities	Suzhou Tianling Traditional Chinese Medicine Pieces Co., Ltd.	2013-07-19	2015-02-11
1230	CN104274797A	A Traditional Chinese Medicine for Asthma	Deemed Withdrawal	Su Weimin	2013-07-10	2015-01-14
1231	CN103405600A	A Traditional Chinese Medicine Composition for Asthma and Its Preparation Method	Rejected	Lu Kui	2013-07-08	2013-11-27
1232	CN103285362A	A Traditional Chinese Medicine for Asthma and Its Preparation Method	Deemed Withdrawal	Wuhu Leres Information Consulting Co., Ltd.	2013-06-26	2013-09-11
1233	CN103301406A	A Traditional Chinese Medicine for Asthma	Deemed Withdrawal	Guan Qingjun	2013-06-25	2013-09-18
1234	CN103285128A	A Traditional Chinese Medicine for Bronchial Asthma and Its Preparation Method	Granted	Guizhou Hongde Traditional Chinese Medicine Development Co., Ltd.	2013-06-17	2013-09-11
1235	CN103316235A	A Traditional Chinese Medicine for Asthma and Its Preparation Method	Failure to Pay Annuities	Zhang Xia	2013-06-08	2013-09-25
1236	CN103316235B	A Traditional Chinese Medicine for Asthma and Its Preparation Method	Failure to Pay Annuities	Zhang Xia	2013-06-08	2015-07-01
1237	CN103272083B	A Pharmaceutical Composition for Preventing/Treating Asthma, Its Preparation Method and Use	Failure to Pay Annuities	The Second Affiliated Hospital of Tianjin University of Traditional Chinese Medicine	2013-06-07	2014-12-10
1238	CN103272083A	A Pharmaceutical Composition for Preventing/Treating Asthma, Its Preparation Method and Use	Failure to Pay Annuities	The Second Affiliated Hospital of Tianjin University of Traditional Chinese Medicine	2013-06-07	2013-09-04
1239	CN103263619A	A Traditional Chinese Medicine for Asthma	Deemed Withdrawal	Huang Jiacong	2013-05-30	2013-08-28
1240	CN103223092A	A Traditional Chinese Medicine Composition for Bronchial Asthma	Failure to Pay Annuities	Guangzhou Yunqiao Biotechnology Co., Ltd.	2013-05-20	2013-07-31
1241	CN103223092B	A Traditional Chinese Medicine Composition for Bronchial Asthma	Failure to Pay Annuities	Guangzhou Yunqiao Biotechnology Co., Ltd.	2013-05-20	2014-05-28
1242	CN103263561B	A Traditional Chinese Medicine Preparation for Kidney-Yang Deficiency Asthma	Failure to Pay Annuities	Shanxi Medical University	2013-04-27	2014-10-22
1243	CN103263561A	A Traditional Chinese Medicine Preparation for Kidney-Yang Deficiency Asthma	Failure to Pay Annuities	Shanxi Medical University	2013-04-27	2013-08-28
1244	CN103191399A	A Traditional Chinese Medicine Composition for Acute Exacerbation Stage of Bronchial Asthma	Rejected | Reexamination	Liu Bingtian	2013-04-18	2013-07-10
1245	CN103191331A	A Traditional Chinese Medicine Composition for Remission Stage of Bronchial Asthma	Granted | Patent Right Transfer	Lanzhou Hesheng Tang Pharmaceutical Co., Ltd.	2013-04-18	2013-07-10
1246	CN103169875B	A Traditional Chinese Medicine for Asthma	Failure to Pay Annuities | Patent Right Transfer	Nantong Beicheng Technology Innovation Management Co., Ltd.	2013-04-15	2014-04-30
1247	CN103169875A	A Traditional Chinese Medicine for Asthma	Failure to Pay Annuities | Patent Right Transfer	Nantong Beicheng Technology Innovation Management Co., Ltd.	2013-04-15	2013-06-26
1248	CN103202951A	A Traditional Chinese Medicine Decoction for Bronchial Asthma	Granted | Patent Right Transfer	Wang Lihua	2013-04-08	2013-07-17
1249	CN103203005A	An Asthma Medicament	Deemed Withdrawal	Liu Jianming	2013-04-02	2013-07-17
1250	CN103202980A	A Medicinal Wine for Asthma	Deemed Withdrawal	Liu Jianming	2013-04-02	2013-07-17
1251	CN103211938A	A Traditional Chinese Medicine Mixture for Asthma	Deemed Withdrawal	Ningbo Zhenhai Jiahui Intellectual Property Service Co., Ltd.	2013-03-28	2013-07-24
1252	CN103142965A	A Traditional Chinese Medicine Preparation for Cold-Fluid Pattern Pediatric Bronchial Asthma	Deemed Withdrawal	Xie Yinfang	2013-03-26	2013-06-12
1253	CN103142964A	A Traditional Chinese Medicine Preparation for Cold-Fluid with Heat Pattern Pediatric Bronchial Asthma	Deemed Withdrawal	Xie Yinfang	2013-03-26	2013-06-12
1254	CN103142954A	A Medicinal Agent for Asthma	Deemed Withdrawal	Jiang Xiaoyun	2013-03-18	2013-06-12
1255	CN103169885A	A Traditional Chinese Medicine Composition for Pediatric Asthma	Rejected	Wang Hong	2013-03-07	2013-06-26
1256	CN103127255A	An Antioxidant External TCM Patch Formula for Asthma and Its Preparation Method	Failure to Pay Annuities	Chen Xia	2013-03-06	2013-06-05
1257	CN103110730A	A Perilla Seed-Scutellaria-Apricot Seed Decoction for Asthma and Its Preparation Method	Granted | Patent Right Transfer	Guizhou Sanli Pharmaceutical Co., Ltd.	2013-03-06	2013-05-22
1258	CN103127255B	An Antioxidant External TCM Patch Formula for Asthma and Its Preparation Method	Failure to Pay Annuities	Chen Xia	2013-03-06	2014-12-24
1259	CN103142949A	A Chinese Patent Medicine for Pediatric Asthma	Rejected	Chengdu Chuangke Jiasi Technology Co., Ltd.	2013-02-21	2013-06-12
1260	CN103961449A	An Adjunctive Traditional Chinese Medicine Composition for Pediatric Bronchial Asthma and Its Preparation Method	Rejected	Longhua Hospital Affiliated to Shanghai University of Traditional Chinese Medicine	2013-01-31	2014-08-06
1261	CN103006955B	A Traditional Chinese Medicine Composition for Asthma	Failure to Pay Annuities | Patent Right Transfer	Zhang Zhan	2013-01-23	2015-05-06
1262	CN103006955A	A Traditional Chinese Medicine Composition for Asthma	Failure to Pay Annuities | Patent Right Transfer	Zhang Zhan	2013-01-23	2013-04-03
1263	CN103446345B	An Aquilaria Sinensis Moxibustion Stick for Chronic Asthma and Its Production Method	Failure to Pay Annuities | Patent Right Transfer	Haining Yuanhua Town Industrial Investment Co., Ltd.	2013-01-14	2015-07-08
1264	CN103446345A	An Aquilaria Sinensis Moxibustion Stick for Chronic Asthma	Failure to Pay Annuities | Patent Right Transfer	Haining Yuanhua Town Industrial Investment Co., Ltd.	2013-01-14	2013-12-18
1265	CN103083525A	A Traditional Chinese Medicine Composition for Asthma, Its Preparation Method and Application	Deemed Withdrawal	Institute of Medicinal Plant Development, Chinese Academy of Medical Sciences	2013-01-10	2013-05-08
1266	CN102988646A	A Chinese Patent Medicine for Asthma	Granted | Patent Right Transfer	Guangdong Taikang Pharmaceutical Co., Ltd.	2013-01-09	2013-03-27
1267	CN103083635A	An External Plaster for Pediatric Asthma	Deemed Withdrawal	Zhang Zhijuan	2013-01-01	2013-05-08
1268	CN103908584A	A Traditional Chinese Medicine for Bronchial Asthma	Rejected	Li Junhua	2012-12-31	2014-07-09
1269	CN103893647A	A Traditional Chinese Medicine for Asthma	Deemed Withdrawal	Zhang Tao	2012-12-29	2014-07-02
1270	CN103110717A	A Traditional Chinese Medicine Composition for Pediatric Chronic Bronchial Asthma	Deemed Withdrawal	Huang Tianshuang	2012-12-24	2013-05-22
1271	CN103007023B	An External Traditional Chinese Medicine Composition for Adult Cough Variant Asthma	Failure to Pay Annuities	Li Shuling	2012-12-17	2015-03-11
1272	CN103007023A	An External Traditional Chinese Medicine Composition for Adult Cough Variant Asthma	Failure to Pay Annuities	Li Shuling	2012-12-17	2013-04-03
1273	CN102940697A	A Medicament for Allergic Rhinitis and Bronchial Asthma	Granted | Patent Right Transfer	Shandong Zhongda Pharmaceutical Co., Ltd.	2012-12-13	2013-02-27
1274	CN102988418A	A Preparation Method of Aqueous Solution of Traditional Chinese Medicine for Bronchial Asthma	Rejected	Guangdong Xinfeng Pharmaceutical Co., Ltd.	2012-12-11	2013-03-27
1275	CN102988832A	A Traditional Chinese Medicine Composition for Pediatric Asthma	Granted | Patent Right Transfer	Rudong Wenyuan Investment Development Co., Ltd.	2012-12-03	2013-03-27
1276	CN102988633A	A Traditional Chinese Medicine Pill for Kidney-Deficiency Pattern Asthma	Deemed Withdrawal	Jiang Changju	2012-11-30	2013-03-27
1277	CN103845587A	A Traditional Chinese Medicine for Asthmatic Bronchitis	Deemed Withdrawal	Hao Chenglin	2012-11-28	2014-06-11
1278	CN103830465A	A Traditional Chinese Medicine Composition for Postpartum Asthma	Deemed Withdrawal	Lei Jian	2012-11-26	2014-06-04
1279	CN102988717A	A Cupping Therapy Herbal Face Pad for Bronchitis and Asthma	Deemed Withdrawal	Yuan Wenhua	2012-11-26	2013-03-27
1280	CN102920989A	A Traditional Chinese Medicine Preparation for Preventing/Treating Bronchial Asthma, Lowering Blood Sugar, and Fortifying Spleen-Kidney, and Its Preparation Method	Granted	Ningbo Yufangtang Biotechnology Co., Ltd.	2012-11-23	2013-02-13
1281	CN102988734A	A Traditional Chinese Medicine for Cardiac Asthma	Deemed Withdrawal	Wang Hui	2012-11-20	2013-03-27
1282	CN103055118A	A Traditional Chinese Medicine for Asthma	Deemed Withdrawal	Wang Wei	2012-11-20	2013-04-24
1283	CN102949644A	A Health Care Tablet for Emphysema, Asthma Relief, and Chronic Bronchitis and Its Preparation	Active Withdrawal	Xi'an Fu'an Creative Consulting Co., Ltd.	2012-11-14	2013-03-06
1284	CN102940819B	A Traditional Chinese Medicine Composition for Acute Exacerbation Stage of Bronchial Asthma	Failure to Pay Annuities	Changchun University of Chinese Medicine	2012-11-08	2014-12-10
1285	CN102940819A	A Traditional Chinese Medicine Composition for Acute Exacerbation Stage of Bronchial Asthma	Failure to Pay Annuities	Changchun University of Chinese Medicine	2012-11-08	2013-02-27
1286	CN103784514A	An External Application Method of Traditional Chinese Medicine for Pediatric Asthma	Active Withdrawal	Liu Liming	2012-10-30	2014-05-14
1287	CN103784637A	A Traditional Chinese Medicine Decoction for Preventing/Treating Spleen-Deficiency Pattern Pediatric Asthma	Active Withdrawal	Liu Liming	2012-10-29	2014-05-14
1288	CN103784896A	A Traditional Chinese Medicine Decoction for Preventing/Treating Lung-Deficiency Pattern Pediatric Asthma	Active Withdrawal	Liu Liming	2012-10-29	2014-05-14
1289	CN103784669A	A Traditional Chinese Medicine Decoction for Preventing/Treating Kidney-Deficiency Pattern Pediatric Asthma	Active Withdrawal	Liu Liming	2012-10-29	2014-05-14
1290	CN103784710A	A Medicinal Formula for Yin-Deficiency Pattern Pediatric Asthma	Active Withdrawal	Liu Liming	2012-10-29	2014-05-14
1291	CN103768552A	A Medicament for Asthma Treatment	Deemed Withdrawal	Lü Kuirong	2012-10-27	2014-05-07
1292	CN102908565A	A Traditional Chinese Medicine Decoction for Bronchial Asthma and Its Preparation Method	Failure to Pay Annuities | Patent Right Transfer	Wujiang Yisheng Textile Co., Ltd.	2012-10-24	2013-02-06
1293	CN102908565B	A Traditional Chinese Medicine Decoction for Bronchial Asthma and Its Preparation Method	Failure to Pay Annuities | Patent Right Transfer	Wujiang Yisheng Textile Co., Ltd.	2012-10-24	2014-01-08
1294	CN103768204A	A Traditional Chinese Medicine Prescription for Bronchial Asthma	Deemed Withdrawal	Ma Jun	2012-10-20	2014-05-07
1295	CN102861115A	Use of Hypericum attenuatum Extract in Medicaments for Bronchial Asthma	Rejected	Tianjin University of Science and Technology	2012-10-15	2013-01-09
1296	CN102885880A	A Traditional Chinese Medicine for Bronchial Asthma	Deemed Withdrawal	Li Chuanshen	2012-10-14	2013-01-23
1297	CN102895443B	A Traditional Chinese Medicine for Asthma	Failure to Pay Annuities	Yuan Xiaofen	2012-10-13	2014-03-26
1298	CN102895443A	A Traditional Chinese Medicine for Asthma	Failure to Pay Annuities	Yuan Xiaofen	2012-10-13	2013-01-30
1299	CN103720899A	A Tea-Bag Preparation for Asthma and Its Preparation Method	Deemed Withdrawal	Harbin Hongruixiang Technology Development Co., Ltd.	2012-10-11	2014-04-16
1300	CN103721207A	A Traditional Chinese Medicine Composition for Bronchial Asthma	Deemed Withdrawal	Dai Xiufang	2012-10-11	2014-04-16
1301	CN102836176A	A Pharmaceutical Composition for Allergic Rhinitis or Asthma, Its Preparation Method and Application	Rejected	Binhai Jinqiao Pharmaceutical Technology (Beijing) Co., Ltd.	2012-09-20	2012-12-26
1302	CN102872027A	Preparation of Medicinal Granules for Asthma/Pulmonary Diseases and Compound Inhalable Aerosol	Failure to Pay Annuities | Patent Right Transfer	Hunan Xiangyuan Meidong Pharmaceutical Technology Co., Ltd.	2012-09-18	2013-01-16
1303	CN103655826A	Preparation Method of a Traditional Chinese Medicine Formula for Canine Bronchial Asthma	Deemed Withdrawal	Yang Pu	2012-09-18	2014-03-26
1304	CN102885948A	A Traditional Chinese Medicine Composition for Upper Respiratory Infection and Bronchial Asthma and Its Preparation Method	Rejected	Zunyi Zhenkun Chinese Herbal Medicine Research Institute	2012-09-18	2013-01-23
1305	CN103655716A	A Chemical Medicament Preparation for Asthma	Deemed Withdrawal	Zhang Xianyun	2012-09-16	2014-03-26
1306	CN103655927B	A Medicament for Asthma	Failure to Pay Annuities	Xie Yuqi	2012-09-11	2016-02-17
1307	CN103655927A	A Specific Medicament for Asthma	Failure to Pay Annuities	Xie Yuqi	2012-09-11	2014-03-26
1308	CN102813904A	A Compound Medicament for Allergic Rhinitis-Asthma Syndrome, Its Preparation Method and Application	Granted	Jiangsu Provincial Hospital of Traditional Chinese Medicine	2012-09-06	2012-12-12
1309	CN102813794A	A Compound Traditional Chinese Medicine Composition for Bronchial Asthma, Its Preparation Method and Application	Granted	Jiangsu Provincial Hospital of Traditional Chinese Medicine	2012-09-05	2012-12-12
1310	CN102793696B	Use of Butylphthalide in Preparing Medicaments for Bronchial Asthma	Failure to Pay Annuities	Gansu University of Chinese Medicine	2012-08-31	2014-09-10
1311	CN102793696A	Use of Butylphthalide in Preparing Medicaments for Bronchial Asthma	Failure to Pay Annuities	Gansu University of Chinese Medicine	2012-08-31	2012-11-28
1312	CN103623208A	A Medicament for Chronic Bronchitis and Asthma and Its Preparation Method	Failure to Pay Annuities	Zhang Guilin	2012-08-28	2014-03-12
1313	CN103623208B	A Medicament for Chronic Bronchitis and Asthma and Its Preparation Method	Failure to Pay Annuities	Zhang Guilin	2012-08-28	2015-09-02
1314	CN102772640B	A Medicament for Asthma and Its Preparation Method	Failure to Pay Annuities	Sun Fengmei	2012-08-20	2013-09-11
1315	CN102772663A	An Oral Medicament for Preventing/Treating Pediatric Asthma and Its Production Method	Rejected	Nanjing University of Chinese Medicine	2012-08-20	2012-11-14
1316	CN102772640A	A Medicament for Asthma and Its Preparation Method	Failure to Pay Annuities	Sun Fengmei	2012-08-20	2012-11-14
1317	CN102861303B	An External Plaster for Cough, Asthma, and Gynecological Inflammation	Failure to Pay Annuities	Yang Zeming	2012-08-05	2014-03-19
1318	CN102861303A	An External Plaster for Cough, Asthma, and Gynecological Inflammation	Failure to Pay Annuities	Yang Zeming	2012-08-05	2013-01-09
1319	CN103566251A	A Medicament for Asthma and Its Preparation Method	Deemed Withdrawal	Tianjin Pacific Pharmaceutical Co., Ltd.	2012-08-03	2014-02-12
1320	CN102743708B	Cordyceps-Gecko Powder for Emphysema, Pulmonary Heart Disease, Asthma, and Chronic Bronchitis	Failure to Pay Annuities	Wen Shiyun	2012-07-24	2014-07-23
1321	CN102743708A	Cordyceps-Gecko Powder for Emphysema, Pulmonary Heart Disease, Asthma, and Chronic Bronchitis	Failure to Pay Annuities	Wen Shiyun	2012-07-24	2012-10-24
1322	CN102755566A	A Medicinal Agent for Bronchial Asthma	Failure to Pay Annuities | Patent Right Transfer	Jiangsu Xinshiqi New Material Co., Ltd.	2012-07-18	2012-10-31
1323	CN102755566B	A Medicinal Agent for Bronchial Asthma	Failure to Pay Annuities | Patent Right Transfer	Jiangsu Xinshiqi New Material Co., Ltd.	2012-07-18	2013-08-28
1324	CN102716290B	A Traditional Chinese Medicine for Bronchial Asthma	Failure to Pay Annuities | Patent Right Transfer	Bian Yongxing	2012-07-06	2013-08-28
1325	CN102716290A	A Traditional Chinese Medicine for Bronchial Asthma	Failure to Pay Annuities | Patent Right Transfer	Bian Yongxing	2012-07-06	2012-10-10
1326	CN102755607A	A Medicament for Bronchitis and Asthma and Its Preparation Method	Failure to Pay Annuities | Patent Right Transfer	Beijing Zhongrun Qiyuan Biotechnology Co., Ltd.	2012-06-28	2012-10-31
1327	CN102755607B	A Medicament for Bronchitis and Asthma and Its Preparation Method	Failure to Pay Annuities | Patent Right Transfer	Beijing Zhongrun Qiyuan Biotechnology Co., Ltd.	2012-06-28	2014-02-19
1328	CN103505597A	A Traditional Chinese Medicine Decoction for Bronchial Asthma	Deemed Withdrawal	Qingdao Xinlide Traditional Chinese Medicine Technology Research and Development Co., Ltd.	2012-06-28	2014-01-15
1329	CN103505677A	A Traditional Chinese Medicine Composition for Bronchial Asthma	Deemed Withdrawal	Qingdao Xinlide Traditional Chinese Medicine Technology Research and Development Co., Ltd.	2012-06-28	2014-01-15
1330	CN102716316A	A Traditional Chinese Medicine Decoction for Effective Treatment of Lung-Kidney Deficiency Asthma	Deemed Withdrawal	Tianjin Development Area Jingjing Xinyou Technology Product Development Co., Ltd.	2012-06-18	2012-10-10
1331	CN102698010A	A Traditional Chinese Medicine Composition for Bronchial Asthma	Deemed Withdrawal	Zhang Yuanhua	2012-06-16	2012-10-03
1332	CN102784285A	An Oral Medicinal Wine for Asthma	Granted | Patent Right Transfer	Nantong Haichuang Property Management Co., Ltd.	2012-06-15	2012-11-21
1333	CN102688339A	A Pseudostellaria heterophylla Decoction for Geriatric Asthma and Its Preparation Method	Failure to Pay Annuities	Li Liang	2012-06-14	2012-09-26
1334	CN102688355B	A Tussilago farfara Decoction for Asthma and Its Preparation Method	Failure to Pay Annuities	Li Liang	2012-06-14	2014-01-15
1335	CN102688355A	A Tussilago farfara Decoction for Asthma and Its Preparation Method	Failure to Pay Annuities	Li Liang	2012-06-14	2012-09-26
1336	CN102688293A	A Poria cocos Decoction for Asthma and Its Preparation Method	Failure to Pay Annuities	Li Liang	2012-06-14	2012-09-26
1337	CN102688339B	A Pseudostellaria heterophylla Decoction for Geriatric Asthma and Its Preparation Method	Failure to Pay Annuities	Li Liang	2012-06-14	2014-02-26
1338	CN102688386B	A Gleditsia sinensis Seed Decoction for Asthma and Its Preparation Method	Failure to Pay Annuities | Patent Right Transfer	Nantong Manbolai Electronics Co., Ltd.	2012-06-14	2013-11-06
1339	CN102688293B	A Preparation Method of Poria cocos Decoction for Asthma	Failure to Pay Annuities	Li Liang	2012-06-14	2014-05-07
1340	CN102688386A	A Gleditsia sinensis Seed Decoction for Asthma and Its Preparation Method	Failure to Pay Annuities | Patent Right Transfer	Nantong Manbolai Electronics Co., Ltd.	2012-06-14	2012-09-26
1341	CN102698168A	A Medicament for Cough Variant Asthma and Its Preparation Method	Granted | Patent Right Transfer	Jiangsu Dieshiqiao Home Textile Industry Group Co., Ltd.	2012-06-14	2012-10-03
1342	CN103463195A	A Traditional Chinese Medicine for Bronchial Asthma	Deemed Withdrawal	Qingdao Xinlide Traditional Chinese Medicine Technology Research and Development Co., Ltd.	2012-06-06	2013-12-25
1343	CN102670955B	A Sinapis alba Oral Liquid for Alleviating Geriatric Asthma and Its Preparation Method	Failure to Pay Annuities | Patent Right Transfer	Nantong Haimen Jianghai Construction Investment Co., Ltd.	2012-06-06	2013-11-27
1344	CN102688313A	A Perilla frutescens Seed Oral Liquid for Alleviating Geriatric Asthma and Its Preparation Method	Rejected	Huang Yun	2012-06-06	2012-09-26
1345	CN102670955A	A Sinapis alba Oral Liquid for Alleviating Geriatric Asthma and Its Preparation Method	Failure to Pay Annuities | Patent Right Transfer	Nantong Haimen Jianghai Construction Investment Co., Ltd.	2012-06-06	2012-09-19
1346	CN102688375A	A Traditional Chinese Medicine Composition for Asthma and Its Preparation Method	Deemed Withdrawal	Yang Xiongzhi	2012-05-31	2012-09-26
1347	CN103446371A	A Traditional Chinese Medicine for Asthma	Deemed Withdrawal	Yu Feng	2012-05-30	2013-12-18
1348	CN102670930A	A Traditional Chinese Medicine Decoction for Allergic Asthma	Granted | Patent Right Transfer	Jiangsu Donghe Health Industry Development Co., Ltd.	2012-05-24	2012-09-19
1349	CN103417927A	A Traditional Chinese Medicine for Asthma	Deemed Withdrawal	Sun Yujie	2012-05-21	2013-12-04
1350	CN102670867A	A Traditional Chinese Medicine Preparation for Bronchial Asthma and Its Preparation Process	Granted | License	Zhang Lulian	2012-05-21	2012-09-19
1351	CN103385948A	A Preparation Method of Traditional Chinese Medicine for Asthma	Deemed Withdrawal	Hu Haijian	2012-05-11	2013-11-13
1352	CN103385900A	A Traditional Chinese Medicine for Asthma	Deemed Withdrawal	Kong Xiangtao	2012-05-09	2013-11-13
1353	CN103372192A	A Medicament for Bronchial Asthma	Deemed Withdrawal	Niu Denglin	2012-04-27	2013-10-30
1354	CN102670946A	A Traditional Chinese Medicine Composition for Asthma and Its Preparation Method	Rejected	Wang Guiqin	2012-04-18	2012-09-19
1355	CN102671155B	A Medicament for Asthma and Its Preparation Method	Failure to Pay Annuities	Wang Guiqin	2012-04-18	2015-06-24
1356	CN102671156A	A Traditional Chinese Medicine Decoction for Asthma and Its Preparation Method	Rejected	Wang Guiqin	2012-04-18	2012-09-19
1357	CN102671114A	A Traditional Chinese Medicine for Asthma and Its Preparation Method	Rejected	Wang Guiqin	2012-04-18	2012-09-19
1358	CN102671155A	A Medicament for Asthma and Its Preparation Method	Failure to Pay Annuities	Wang Guiqin	2012-04-18	2012-09-19
1359	CN102698188A	A Traditional Chinese Medicine Composition Formula for Asthma and Its Preparation Method	Rejected	Wang Guiqin	2012-04-18	2012-10-03
1360	CN102600336A	A Medicinal Agent for Asthma	Granted | Patent Right Transfer	Jiangsu Donghe Health Industry Development Co., Ltd.	2012-03-31	2012-07-25
1361	CN102580047A	A Traditional Chinese Medicine Pill for Kidney-Deficiency Pattern Asthma	Failure to Pay Annuities | Patent Right Transfer	Xinxiang Medical University	2012-03-23	2012-07-18
1362	CN102580047B	A Traditional Chinese Medicine Pill for Kidney-Deficiency Pattern Asthma	Failure to Pay Annuities | Patent Right Transfer	Xinxiang Medical University	2012-03-23	2013-08-21
1363	CN102579903B	A Traditional Chinese Medicine Composition for Remission-Stage Pediatric Asthma	Failure to Pay Annuities | Patent Right Transfer	Pan Shuyan	2012-03-14	2013-07-10
1364	CN102580003B	An Oral Liquid of Traditional Chinese Medicine for Pediatric Asthma and Its Preparation Method	Failure to Pay Annuities	Zhao Ying	2012-03-14	2013-07-17
1365	CN102579903A	A Traditional Chinese Medicine Composition for Remission-Stage Pediatric Asthma	Failure to Pay Annuities | Patent Right Transfer	Pan Shuyan	2012-03-14	2012-07-18
1366	CN102580003A	An Oral Liquid of Traditional Chinese Medicine for Pediatric Asthma and Its Preparation Method	Failure to Pay Annuities	Zhao Ying	2012-03-14	2012-07-18
1367	CN102526662B	A Magnetic Herbal Plaster for Acupoint Application in Asthma Treatment	Failure to Pay Annuities	Changzhou First People's Hospital	2012-03-02	2013-10-30
1368	CN102526662A	A Magnetic Herbal Plaster for Acupoint Application in Asthma Treatment	Failure to Pay Annuities	Changzhou First People's Hospital	2012-03-02	2012-07-04
1369	CN102552773B	A Drug Set for Bronchitis and Bronchial Asthma in 7-15 Year-Old Children	Failure to Pay Annuities	Meng Qingyun | Cui Yingchun	2012-02-06	2013-11-13
1370	CN102526674A	A Drug Set for Bronchitis and Bronchial Asthma in 3-7 Year-Old Children	Rejected	Meng Qingyun | Cui Yingchun	2012-02-06	2012-07-04
1371	CN102552773A	A Drug Set for Bronchitis and Bronchial Asthma in 7-15 Year-Old Children	Failure to Pay Annuities	Meng Qingyun | Cui Yingchun	2012-02-06	2012-07-11
1372	CN102526394A	An External Medicament for Pediatric Asthma Prevention/Treatment and Its Acupoint Plaster with Preparation Method	Rejected	Nanjing University of Chinese Medicine	2012-02-02	2012-07-04
1373	CN102552241A	Use of Formononetin in Preparing Medicaments for Preventing/Treating Respiratory Inflammation and Asthma	Deemed Withdrawal	Nanjing University of Chinese Medicine	2012-01-06	2012-07-11
1374	CN102614272A	A Traditional Chinese Medicine Formula for Childhood Asthma	Rejected	Liang Jun	2012-01-05	2012-08-01
1375	CN102512581B	A Medicinal Moxa Roll for Asthma and Its Preparation Method	Failure to Pay Annuities	Southwest Jiaotong University	2012-01-03	2014-08-06
1376	CN102512581A	A Medicinal Moxa Roll for Asthma and Its Preparation Method	Failure to Pay Annuities	Southwest Jiaotong University	2012-01-03	2012-06-27
1377	CN102488807A	A Medicament for Asthma Treatment	Deemed Withdrawal	Zhu Fengyin	2011-12-26	2012-06-13
1378	CN102423350A	A Medicament for Pediatric Bronchial Asthma and Its Application	Granted	Shanghai Municipal Hospital of Traditional Chinese Medicine	2011-12-09	2012-04-25
1379	CN102488788B	A Pharmaceutical Composition for Pediatric Asthma	Failure to Pay Annuities | Patent Right Transfer	Jiangsu Liuhe New Energy Equipment Technology Co., Ltd.	2011-12-09	2013-07-17
1380	CN102488788A	A Pharmaceutical Composition for Pediatric Asthma	Failure to Pay Annuities | Patent Right Transfer	Jiangsu Liuhe New Energy Equipment Technology Co., Ltd.	2011-12-09	2012-06-13
1381	CN103169754A	A Traditional Chinese Medicine Composition for Asthma	Granted	Shanghai Municipal Hospital of Traditional Chinese Medicine	2011-12-09	2013-06-26
1382	CN102416152A	A Medicinal Agent for Asthma	Failure to Pay Annuities	Huang Bingyan	2011-12-07	2012-04-18
1383	CN102416152B	A Medicinal Agent for Asthma	Failure to Pay Annuities	Huang Bingyan	2011-12-07	2013-03-06
1384	CN102441105A	A Traditional Chinese Medicine for Bronchitic Asthma	Rejected	Xianghe County Bronchitis and Asthma Hospital	2011-12-02	2012-05-09
1385	CN102370863B	A Traditional Chinese Medicine for Bronchial Asthma	Failure to Pay Annuities | Patent Right Transfer	Rudong Xindian Town Farmland Irrigation Service Co., Ltd.	2011-11-22	2013-06-19
1386	CN102370863A	A Traditional Chinese Medicine for Bronchial Asthma	Failure to Pay Annuities | Patent Right Transfer	Rudong Xindian Town Farmland Irrigation Service Co., Ltd.	2011-11-22	2012-03-14
1387	CN103120740A	A Granule Preparation for Bronchial Asthma and Its Preparation Method	Deemed Withdrawal	Sichuan Defute Pharmaceutical Co., Ltd.	2011-11-21	2013-05-29
1388	CN102362935A	A Traditional Chinese Medicine for Bronchial Asthma	Deemed Withdrawal	Chengdu Maker Home Technology Co., Ltd.	2011-11-17	2012-02-29
1389	CN102580020A	A Traditional Chinese Medicine Composition for Asthma	Deemed Withdrawal	Jiexiu Hospital of Traditional Chinese Medicine	2011-11-09	2012-07-18
1390	CN102335327A	A Pharmaceutical Composition for Asthma	Granted | Patent Right Transfer | Pledge	Jiangsu Chenxing Pharmaceutical Co., Ltd.	2011-11-05	2012-02-01
1391	CN102380035A	Tung-Pai-Hu-Gu Decoction for Bronchial Asthma	Granted | Patent Right Transfer	Suzhong Pharmaceutical Group Co., Ltd.	2011-11-03	2012-03-21
1392	CN102327455A	A Traditional Chinese Medicine for Pediatric Bronchitis, Bronchopneumonia, and Asthma	Failure to Pay Annuities	Li Xiangji	2011-11-01	2012-01-25
1393	CN102327455B	A Traditional Chinese Medicine for Pediatric Bronchitis, Bronchopneumonia, and Asthma	Failure to Pay Annuities	Li Xiangji	2011-11-01	2013-03-27
1394	CN102370770B	A Self-Heating Herbal Plaster for Asthma	Failure to Pay Annuities | Patent Right Transfer	Guangzhou Newdesai Biotechnology Co., Ltd.	2011-10-16	2013-08-14
1395	CN102370770A	A Self-Heating Herbal Plaster for Asthma	Failure to Pay Annuities | Patent Right Transfer	Guangzhou Newdesai Biotechnology Co., Ltd.	2011-10-16	2012-03-14
1396	CN103041125A	A Method for Treating Asthma with Traditional Chinese Medicine	Deemed Withdrawal	Min Jianhua	2011-10-14	2013-04-17
1397	CN103028043A	A Traditional Chinese Medicine for Treating and Preventing Asthma Recurrence	Deemed Withdrawal	Yang Yu	2011-10-10	2013-04-10
1398	CN102366504A	A Traditional Chinese Medicine Preparation for Childhood Asthma	Deemed Withdrawal	Deng Hualun	2011-09-28	2012-03-07
1399	CN102302632A	A Traditional Chinese Medicine Preparation for Asthma	Deemed Withdrawal	Shandong Zhongshi International Group Co., Ltd.	2011-09-26	2012-01-04
1400	CN102302528A	A Spray for Preventing/Treating Asthma and Its Preparation Method	Failure to Pay Annuities	Gansu University of Chinese Medicine	2011-09-23	2012-01-04
1401	CN102302528B	A Spray for Preventing/Treating Asthma and Its Preparation Method	Failure to Pay Annuities	Gansu University of Chinese Medicine	2011-09-23	2013-03-13
1402	CN102988493A	A Compound Traditional Chinese Medicine Preparation for Asthma and Its Preparation Method	Granted	Shuguang Hospital Affiliated to Shanghai University of Traditional Chinese Medicine	2011-09-16	2013-03-27
1403	CN102949344A	Application of Curcumin Solid Lipid Nanoparticles as Asthma Therapeutic Agent	Deemed Withdrawal	Tongji University	2011-08-30	2013-03-06
1404	CN102949638A	A Traditional Chinese Medicine Formula for Asthma	Deemed Withdrawal	Du Mingcheng	2011-08-29	2013-03-06
1405	CN202286407U	An Anti-Allergic Asthma Face Mask	Failure to Pay Annuities	Chengdu Xinjin Shifeng Medical Equipment Co., Ltd.	2011-08-25	2012-07-04
1406	CN102258672A	A Traditional Chinese Medicine for Asthma	Granted | Patent Right Transfer	Jiangsu Donghe Health Industry Development Co., Ltd.	2011-08-22	2011-11-30
1407	CN102935131A	Use of Citrus aurantium Total Flavonoid Extract in Preparing Medicaments for Asthma	Granted | Patent Right Transfer	Heguang Traditional Chinese Medicine Technology (Tianjin) Co., Ltd.	2011-08-15	2013-02-20
1408	CN102247586A	A Medicament for Asthma and Its Preparation Method	Deemed Withdrawal	Huangnian Town Central Health Center, Changzhi Suburban District	2011-07-23	2011-11-23
1409	CN102258645A	A Medicament for Bronchial Asthma	Deemed Withdrawal	Yang Wanming	2011-07-21	2011-11-30
1410	CN102885840A	Use of Icariin in Preparing Medicaments for Bronchial Asthma	Deemed Withdrawal	Huashan Hospital Affiliated to Fudan University	2011-07-21	2013-01-23
1411	CN102885839A	Use of Icariin in Preparing Medicaments for Eosinophilic Asthma	Rejected	Huashan Hospital Affiliated to Fudan University	2011-07-21	2013-01-23
1412	CN102846889A	A Traditional Chinese Medicine Prescription for Bronchial Asthma	Deemed Withdrawal	Zhang Hongqi	2011-06-28	2013-01-02
1413	CN102228610A	An Oral Liquid of Traditional Chinese Medicine for Asthma	Failure to Pay Annuities | Patent Right Transfer	Lin Dongsheng	2011-06-21	2011-11-02
1414	CN102228610B	An Oral Liquid of Traditional Chinese Medicine for Asthma	Failure to Pay Annuities | Patent Right Transfer	Lin Dongsheng	2011-06-21	2012-09-05
1415	CN102258673A	A Medicament for Asthma and Administration Method	Rejected	Wu Jiangwei	2011-06-16	2011-11-30
1416	CN102205052A	A Specific Traditional Chinese Medicine Preparation for Bronchial Asthma	Failure to Pay Annuities	Qin Lifen	2011-05-25	2011-10-05
1417	CN102205052B	A Specific Traditional Chinese Medicine Preparation for Bronchial Asthma	Failure to Pay Annuities	Qin Lifen	2011-05-25	2012-07-04
1418	CN102205017B	A Figure-8 Self-Adhesive Dressing Sheet for Pediatric Asthma	Failure to Pay Annuities	Henan University of Chinese Medicine	2011-05-24	2013-03-06
1419	CN102205017A	A Figure-8 Self-Adhesive Dressing Sheet for Pediatric Asthma	Failure to Pay Annuities	Henan University of Chinese Medicine	2011-05-24	2011-10-05
1420	CN102772616A	Asthma Prevention/Treatment Tablets	Deemed Withdrawal	Feng Yuehua	2011-05-12	2012-11-14
1421	CN102145088A	A Pharmaceutical Composition for Bronchial Asthma and Its Preparation Method	Failure to Pay Annuities	Wang Xiaoyan | Wang Yu	2011-04-17	2011-08-10
1422	CN102145088B	A Pharmaceutical Composition for Bronchial Asthma and Its Preparation Method	Failure to Pay Annuities	Wang Xiaoyan | Wang Yu	2011-04-17	2013-06-05
1423	CN102188573B	A Traditional Chinese Medicine Composition for Bronchial Asthma	Failure to Pay Annuities | Patent Right Transfer	Cao Bin	2011-04-16	2013-03-27
1424	CN102188573A	A Traditional Chinese Medicine Composition for Bronchial Asthma	Failure to Pay Annuities | Patent Right Transfer	Cao Bin	2011-04-16	2011-09-21
1425	CN102178022A	A Medicinal Candy for Alleviating Asthma and Sore Throat and Its Preparation Method	Rejected	Xi Dinghai	2011-04-12	2011-09-14
1426	CN102145144A	A Traditional Chinese Medicine Preparation for Asthma	Failure to Pay Annuities | Patent Right Transfer	Nantong Haimen Jianghai Construction Investment Co., Ltd.	2011-04-06	2011-08-10
1427	CN102145144B	A Traditional Chinese Medicine Preparation for Asthma	Failure to Pay Annuities | Patent Right Transfer	Nantong Haimen Jianghai Construction Investment Co., Ltd.	2011-04-06	2012-08-29
1428	CN102579782A	A Traditional Chinese Medicine Composition for Pediatric Asthma	Deemed Withdrawal	Tianjin Zhongbao Pharmaceutical Co., Ltd.	2011-01-14	2012-07-18
1429	CN102085301A	An Acupoint Application Traditional Chinese Medicine Composition for Asthma, Chronic Bronchitis, and Tracheitis	Failure to Pay Annuities	Liu Xiaoyun	2011-01-02	2011-06-08
1430	CN102085301B	An Acupoint Application Traditional Chinese Medicine Composition for Asthma, Chronic Bronchitis, and Tracheitis	Failure to Pay Annuities	Liu Xiaoyun	2011-01-02	2012-02-08
1431	CN102058779A	A Traditional Chinese Medicine Decoction for Asthma	Failure to Pay Annuities	Li Kun	2010-12-24	2011-05-18
1432	CN102058779B	A Traditional Chinese Medicine Decoction for Asthma	Failure to Pay Annuities	Li Kun	2010-12-24	2012-02-22
1433	CN102247468A	A Traditional Chinese Medicine External Wash Powder and Effervescent Tablet Formula for Asthma Prevention and Their Preparation Method	Deemed Withdrawal	Zhu Fengyi	2010-12-23	2011-11-23
1434	CN102327493A	A Medicament for Tracheitis, Rhinitis, Pharyngitis, Emphysema, Pulmonary Heart Disease, and Asthma	Deemed Withdrawal	Chen Yutang	2010-12-23	2012-01-25
1435	CN102526504A	A Medicament for Liver-Kidney-Heart Diseases, Diabetes, Asthma, Rheumatism, and Skin Tumors	Deemed Withdrawal	Chen Yutang	2010-12-21	2012-07-04
1436	CN102552489A	A Purple-Clam Powder Traditional Chinese Medicine for Bronchial Asthma	Deemed Withdrawal	Zhang Zhihua	2010-12-21	2012-07-11
1437	CN102526351A	A Dragon-Placenta Powder Traditional Chinese Medicine for Bronchial Asthma	Deemed Withdrawal	Zhang Zhihua	2010-12-21	2012-07-04
1438	CN102247541A	A Medicament for Liver-Kidney Diseases, Diabetes, Asthma, Rheumatism, and Skin Tumors	Deemed Withdrawal	Chen Yutang	2010-12-20	2011-11-23
1439	CN102397508A	Use of a Tibetan Medicine Composition in Preparing Medicaments for Bronchial Asthma	Granted	Tibet Cheezheng Tibetan Medicine Co., Ltd.	2010-12-17	2012-04-04
1440	CN102028920A	Use of a Tibetan Medicine Composition in Preparing Medicaments for Bronchial Asthma	Granted	Tibet Cheezheng Tibetan Medicine Co., Ltd.	2010-12-17	2011-04-27
1441	CN102028812A	A Traditional Chinese Medicine Preparation for Allergic Rhinitis, Allergic Asthma, and Urticaria and Its Preparation Method	Granted	Zhu Youwen	2010-12-16	2011-04-27
1442	CN102018921A	A Traditional Chinese Medicine Prescription for Asthma	Deemed Withdrawal	Wang Yuqing	2010-12-09	2011-04-20
1443	CN102475878A	Asthma-Conquering Tablets	Deemed Withdrawal	Guo Lili | Chen Yingjiao	2010-11-27	2012-05-30
1444	CN102058672A	A Traditional Chinese Medicine Composition for Bronchial Asthma	Deemed Withdrawal	Tianjin Pacific Pharmaceutical Co., Ltd.	2010-11-19	2011-05-18
1445	CN101972468B	A Traditional Chinese Medicine for Bronchial Asthma	Failure to Pay Annuities	Yu Shuping	2010-11-16	2011-09-14
1446	CN101972468A	A Traditional Chinese Medicine for Bronchial Asthma	Failure to Pay Annuities	Yu Shuping	2010-11-16	2011-02-16
1447	CN101991730A	A Compound Traditional Chinese Medicine Preparation for Bronchial Asthma Recurrence Prevention and Its Preparation Method	Deemed Withdrawal	Nanjing University of Chinese Medicine	2010-11-10	2011-03-30
1448	CN101983675A	A Traditional Chinese Medicine Composition for Asthma and Its Preparation Method	Deemed Withdrawal	Xi'an Qiankun Business Consulting Management Co., Ltd.	2010-11-08	2011-03-09
1449	CN101972393B	A Flower-Sea Shell Traditional Chinese Medicine Composition for Asthma and Its Preparation Method	Failure to Pay Annuities	Chongqing Academy of Chinese Materia Medica	2010-11-02	2011-09-14
1450	CN101972393A	A Flower-Sea Shell Traditional Chinese Medicine Composition for Asthma and Its Preparation Method	Failure to Pay Annuities	Chongqing Academy of Chinese Materia Medica	2010-11-02	2011-02-16
1451	CN102000310A	An External Traditional Chinese Medicine Pack for Asthma	Rejected	Dalian Shuangdi Technology Co., Ltd.	2010-10-27	2011-04-06
1452	CN102133318B	A Traditional Chinese Medicine Preparation for Bronchial Asthma	Failure to Pay Annuities | Patent Right Transfer	Rudong Wenyuan Investment Development Co., Ltd.	2010-10-27	2012-08-29
1453	CN102133318A	A Traditional Chinese Medicine Preparation for Bronchial Asthma	Failure to Pay Annuities | Patent Right Transfer	Rudong Wenyuan Investment Development Co., Ltd.	2010-10-27	2011-07-27
1454	CN101972359A	A Traditional Chinese Medicine Preparation for Bronchial Asthma	Deemed Withdrawal	Liu Guofa	2010-10-18	2011-02-16
1455	CN101966270A	A Traditional Chinese Medicine Preparation for Asthma	Deemed Withdrawal	Liu Guofa	2010-10-18	2011-02-09
1456	CN101940704A	A Compound Medicinal Composition for Asthma and Its Preparation Method	Deemed Withdrawal	Jiangsu Provincial Hospital of Traditional Chinese Medicine	2010-10-15	2011-01-12
1457	CN101972441A	A Medicament for Cough and Asthma and Its Preparation Method	Failure to Pay Annuities | Patent Right Transfer	Huang Jinyan	2010-10-11	2011-02-16
1458	CN101972441B	A Medicament for Cough and Asthma and Its Preparation Method	Failure to Pay Annuities | Patent Right Transfer	Huang Jinyan	2010-10-11	2011-10-12
1459	CN101966251A	A Pharmaceutical Composition for Preventing/Treating Bronchial Asthma, Its Preparation and Application	Granted	Yueyang Hospital of Integrated Traditional Chinese and Western Medicine Affiliated to Shanghai University of Traditional Chinese Medicine	2010-10-09	2011-02-09
1460	CN101979056A	A Traditional Chinese Medicine for Asthma	Deemed Withdrawal	Huang Ling	2010-10-08	2011-02-23
1461	CN102078502A	A Traditional Chinese Medicine for Bronchial Asthma	Deemed Withdrawal	Liu Shuping	2010-10-08	2011-06-01
1462	CN102416044A	A Preparation Method of Medicinal Cake for Asthma	Deemed Withdrawal	Cao Qingwei	2010-09-28	2012-04-18
1463	CN101934006A	A Chinese Herbal Medicine for Bronchial Asthma	Deemed Withdrawal	Jinfo Mountain Chinese Herbal Medicine Variety Cultivation Research Institute, Nanchuan District, Chongqing	2010-09-10	2011-01-05
1464	CN101966242A	A Traditional Chinese Medicine for Bronchial Asthma	Deemed Withdrawal	Rongcheng New Technology Application Research Institute	2010-09-03	2011-02-09
1465	CN102038860A	A Traditional Chinese Medicine Preparation for Asthma	Deemed Withdrawal	Jing Songsen	2010-09-02	2011-05-04
1466	CN102335185A	Use of Icariin in Preparing Medicaments for Preventing/Treating Bronchial Asthma	Deemed Withdrawal	Huashan Hospital Affiliated to Fudan University	2010-07-26	2012-02-01
1467	CN101985031A	A Traditional Chinese Medicine Composition for Asthma	Deemed Withdrawal	Rongcheng Science and Technology Information Research Institute	2010-07-02	2011-03-16
1468	CN102309559A	A Traditional Chinese Medicine Composition for Bronchial Asthma	Deemed Withdrawal	Feng Jianping	2010-06-30	2012-01-11
1469	CN101829213A	A Pharmaceutical Composition for Asthma and Its Preparation Method	Granted	Jitaian (Sichuan) Pharmaceutical Co., Ltd.	2010-06-12	2010-09-15
1470	CN101856438B	A Pharmaceutical Composition for Infant Asthma, Its Preparation Method and Use	Failure to Pay Annuities	Chengdu University of Traditional Chinese Medicine	2010-06-03	2012-06-06
1471	CN101856438A	A Pharmaceutical Composition for Infant Asthma, Its Preparation Method and Use	Failure to Pay Annuities	Chengdu University of Traditional Chinese Medicine	2010-06-03	2010-10-13
1472	CN102240386A	A Traditional Chinese Medicine Preparation for Acute/Chronic Bronchitis and Bronchial Asthma and Its Preparation Method	Granted	Shuguang Hospital Affiliated to Shanghai University of Traditional Chinese Medicine	2010-05-14	2011-11-16
1473	CN102233014A	A Traditional Chinese Medicine for Asthma	Deemed Withdrawal	Liu Guochang	2010-04-30	2011-11-09
1474	CN101791292A	Application of Polydatin Spray as Asthma Therapeutic Agent	Rejected	Jiang Qinglan	2010-04-13	2010-08-04
1475	CN102188451A	A Pheretima aspergillum Preparation for Bronchial Asthma	Deemed Withdrawal	He Guozeng	2010-03-04	2011-09-21
1476	CN101829297B	A Traditional Chinese Medicine Composition for Asthma and Its Preparation Method	Failure to Pay Annuities	Taiyi Hepu (Beijing) Traditional Chinese Medicine Research Institute Co., Ltd.	2010-02-05	2011-08-31
1477	CN101829297A	A Traditional Chinese Medicine Composition for Asthma and Its Preparation Method	Failure to Pay Annuities	Taiyi Hepu (Beijing) Traditional Chinese Medicine Research Institute Co., Ltd.	2010-02-05	2010-09-15
1478	CN102300572A	5-HT4 Inhibitor for Treating Airway Diseases, Particularly Asthma	Deemed Withdrawal	Shire-Moewigis Co., Ltd.	2010-01-28	2011-12-28
1479	CN101732543A	A Medicament for Bronchitis, Asthma, and Pharyngitis	Deemed Withdrawal	Kang Wei	2010-01-11	2010-06-16
1480	CN102100814A	Preparation and Production Method of Nano-TCM for Severe Asthma	Deemed Withdrawal	Suzhou Zhiweitang Biotechnology Co., Ltd. | Yang Hongshu	2009-12-17	2011-06-22
1481	CN102100856A	Nano-TCM for Bronchial Asthma and Preparation Technology	Deemed Withdrawal	Suzhou Zhiweitang Biotechnology Co., Ltd. | Yang Hongshu	2009-12-17	2011-06-22
1482	CN101708303A	A Traditional Chinese Medicine Composition for Asthma	Failure to Pay Annuities | Patent Right Transfer	Zhao Shengli | Han Zhen	2009-12-14	2010-05-19
1483	CN101708303B	A Traditional Chinese Medicine Composition for Asthma	Failure to Pay Annuities | Patent Right Transfer	Zhao Shengli | Han Zhen	2009-12-14	2011-12-07
1484	CN101711823A	A Medicament for Asthmatic Bronchitis	Granted | Patent Right Transfer	Guilin Zhongzu Traditional Chinese Medicine Co., Ltd.	2009-12-11	2010-05-26
1485	CN101850079A	A Traditional Chinese Medicine for Asthma	Granted | Patent Right Transfer	Qidong Huilong Wanxiang Flower Nursery	2009-12-09	2010-10-06
1486	CN102085337A	A Plaster for Pediatric Asthma	Failure to Pay Annuities | Patent Right Transfer	Xiangyu Pharmaceutical Co., Ltd.	2009-12-07	2011-06-08
1487	CN102085337B	A Plaster for Pediatric Asthma	Failure to Pay Annuities | Patent Right Transfer	Xiangyu Pharmaceutical Co., Ltd.	2009-12-07	2012-10-24
1488	CN102078488A	A Traditional Chinese Medicine Ointment for Bronchial Asthma	Deemed Withdrawal	Shi Haixia	2009-11-27	2011-06-01
1489	CN101897847A	A Traditional Chinese Medicine for Asthma	Granted | Patent Right Transfer	Qidong Huilong Wanxiang Flower Nursery	2009-11-25	2010-12-01
1490	CN101850083A	A Traditional Chinese Medicine for Asthma	Granted | Patent Right Transfer	Qidong Huilong Wanxiang Flower Nursery	2009-11-18	2010-10-06
1491	CN102058789A	A Traditional Chinese Medicine for Porcine Asthma	Deemed Withdrawal	Zhang Qiquan	2009-11-12	2011-05-18
1492	CN101708226A	A Daytime-Relief Traditional Chinese Medicine Preparation for Bronchial Asthma	Rejected	Tan Jianbiao	2009-11-11	2010-05-19
1493	CN101708224A	A Nighttime-Relief Traditional Chinese Medicine Preparation for Bronchial Asthma	Rejected	Tan Jianbiao	2009-11-11	2010-05-19
1494	CN101700348B	A Traditional Chinese Medicine for Asthma	Failure to Pay Annuities	Tang Huashu	2009-11-05	2011-12-21
1495	CN101700348A	A Traditional Chinese Medicine for Asthma	Failure to Pay Annuities	Tang Huashu	2009-11-05	2010-05-05
1496	CN101700339A	A Traditional Chinese Medicine for Asthma	Active Withdrawal	Gu Gang	2009-11-05	2010-05-05
1497	CN101843736A	A Traditional Chinese Medicine for Asthma	Deemed Withdrawal	Beijing Yanyuan Technology Development Group Co., Ltd.	2009-11-04	2010-09-29
1498	CN101700338A	A Traditional Chinese Medicine for Asthma	Active Withdrawal	Kong Qinghui	2009-10-30	2010-05-05
1499	CN101843713A	A Traditional Chinese Medicine for Asthma	Deemed Withdrawal	Beijing Yanyuan Technology Development Group Co., Ltd.	2009-10-28	2010-09-29
1500	CN101850017A	A Traditional Chinese Medicine for Asthma	Failure to Pay Annuities | Patent Right Transfer	Wei Dezong	2009-10-16	2010-10-06
1501	CN101850017B	A Traditional Chinese Medicine for Asthma	Failure to Pay Annuities | Patent Right Transfer	Wei Dezong	2009-10-16	2011-09-28
1502	CN102038849A	A Traditional Chinese Medicine Prescription for Pediatric Asthma	Deemed Withdrawal	Zhang Hongqi	2009-10-15	2011-05-04
1503	CN102038048A	A Health Tea for Asthmatic Cough and Its Preparation Method	Deemed Withdrawal	Chen Yangyang	2009-10-15	2011-05-04
1504	CN101693077B	A Medicament for Heat-Pattern Bronchial Asthma and Chronic Bronchitis	Failure to Pay Annuities	Shanxi Zhendong Pharmaceutical Co., Ltd.	2009-10-12	2011-05-18
1505	CN101693077A	A Medicament for Heat-Pattern Bronchial Asthma and Chronic Bronchitis	Failure to Pay Annuities	Shanxi Zhendong Pharmaceutical Co., Ltd.	2009-10-12	2010-04-14
1506	CN102028756A	A Folk Formula for Asthma and Its Preparation Method	Deemed Withdrawal	Wu Haiyang	2009-10-09	2011-04-27
1507	CN102028859A	Quality Control Method for a Traditional Chinese Medicine Preparation for Asthma	Granted	Tianjin Tasly Darentang Group Co., Ltd. Darentang Pharmaceutical Factory	2009-09-28	2011-04-27
1508	CN101850014B	A Traditional Chinese Medicine for Asthma	Failure to Pay Annuities	Beijing Yanyuan Technology Development Group Co., Ltd.	2009-09-25	2012-05-23
1509	CN101850014A	A Traditional Chinese Medicine for Asthma	Failure to Pay Annuities	Beijing Yanyuan Technology Development Group Co., Ltd.	2009-09-25	2010-10-06
1510	CN101647910B	A Traditional Chinese Medicine for Bronchial Asthma	Failure to Pay Annuities	Deng Shibing | Han Min	2009-09-16	2011-05-18
1511	CN101647910A	A Traditional Chinese Medicine for Bronchial Asthma	Failure to Pay Annuities	Deng Shibing | Han Min	2009-09-16	2010-02-17
1512	CN101647960A	A Traditional Chinese Medicine for Cough and Asthma	Failure to Pay Annuities | Patent Right Transfer	Zhang Xuemei | Luan Haiying	2009-09-14	2010-02-17
1513	CN101647960B	A Traditional Chinese Medicine for Cough and Asthma	Failure to Pay Annuities | Patent Right Transfer	Zhang Xuemei | Luan Haiying	2009-09-14	2011-08-17
1514	CN101647979B	A Traditional Chinese Medicine for Bronchial Asthma	Failure to Pay Annuities	Hu Huimei	2009-09-14	2011-09-21
1515	CN101647979A	A Traditional Chinese Medicine for Bronchial Asthma	Failure to Pay Annuities	Hu Huimei	2009-09-14	2010-02-17
1516	CN101991762A	A Traditional Chinese Medicine for Refractory Asthma and Its Preparation Method	Deemed Withdrawal	Wang Qiong	2009-08-17	2011-03-30
1517	CN101612276A	A Medicament for Chronic Bronchitis and Bronchial Asthma	Deemed Withdrawal	Yuan Dengke	2009-07-11	2009-12-30
1518	CN101601816A	A Traditional Chinese Medicament for Asthma	Deemed Withdrawal	Li Yuling	2009-07-03	2009-12-16
1519	CN101926871A	Preparation Method of a Medicament for Cold-Pattern Asthma	Deemed Withdrawal	Zhao Baoyun	2009-06-25	2010-12-29
1520	CN101897901A	A Traditional Chinese Medicine Prescription for Mixed-Type Asthma	Deemed Withdrawal	Tang Chao	2009-05-27	2010-12-01
1521	CN101884671B	A Medicinal Food Preparation for Asthma Prevention/Treatment Based on 'Treating Unmanifested Disease' and 'Medicine-Food Homology' Theories	Failure to Pay Annuities	Tianjin Pacific Pharmaceutical Co., Ltd. | Shi Xuemin	2009-05-15	2012-07-18
1522	CN101884671A	A Medicinal Food Preparation for Asthma Prevention/Treatment Based on 'Treating Unmanifested Disease' and 'Medicine-Food Homology' Theories	Failure to Pay Annuities	Tianjin Pacific Pharmaceutical Co., Ltd. | Shi Xuemin	2009-05-15	2010-11-17
1523	CN101884704B	A Traditional Chinese Medicine for Asthma	Failure to Pay Annuities | Patent Right Transfer	Suzhou Danfang Textile Research and Development Co., Ltd.	2009-05-14	2011-12-21
1524	CN101884704A	A Traditional Chinese Medicine for Asthma	Failure to Pay Annuities | Patent Right Transfer	Suzhou Danfang Textile Research and Development Co., Ltd.	2009-05-14	2010-11-17
1525	CN101884729A	A Traditional Chinese Medicine Preparation for Allergic Asthma	Deemed Withdrawal	Hui Zhenming	2009-05-13	2010-11-17
1526	CN101879214B	A Traditional Chinese Medicine Composition for Bronchial Asthma and Its Preparation Method	Failure to Pay Annuities	Beijing Jiabohongkang Pharmaceutical Technology Co., Ltd.	2009-05-08	2012-09-26
1527	CN101879214A	A Traditional Chinese Medicine Composition for Bronchial Asthma and Its Preparation Method	Failure to Pay Annuities	Beijing Jiabohongkang Pharmaceutical Technology Co., Ltd.	2009-05-08	2010-11-10
1528	CN101670043A	A Formulation Preparation for Bronchial Asthma	Deemed Withdrawal	Zhou Rongjin	2009-04-27	2010-03-17
1529	CN101543524A	A Plant Extract for Preparing Anti-Asthma Medicaments and Its Application	Deemed Withdrawal	Guangdong Pharmaceutical University	2009-04-24	2009-09-30
1530	CN101862437A	A Traditional Chinese Medicine Composition for Asthma	Deemed Withdrawal	Xiao Zusheng	2009-04-16	2010-10-20
1531	CN101829216A	Preparation Method and Quality Control Method of a Traditional Chinese Medicine Preparation for Bronchitis and Bronchial Asthma	Granted | Patent Right Transfer	Shandong Mingren Fureda Pharmaceutical Co., Ltd.	2009-03-12	2010-09-15
1532	CN101698004A	A Traditional Chinese Medicine Composition for Asthma	Deemed Withdrawal	Chen Deliang	2009-02-18	2010-04-28
1533	CN101474282A	A Traditional Chinese Medicine Compound for Bronchial Asthma and Its Preparation Method	Failure to Pay Annuities | Patent Right Transfer	The Fourth Military Medical University of the People's Liberation Army | Xi'an Xinrun Pharmaceutical Co., Ltd.	2009-01-20	2009-07-08
1534	CN101474282B	A Traditional Chinese Medicine Compound for Bronchial Asthma and Its Preparation Method	Failure to Pay Annuities | Patent Right Transfer	The Fourth Military Medical University of the People's Liberation Army | Xi'an Xinrun Pharmaceutical Co., Ltd.	2009-01-20	2011-11-30
1535	CN101766741A	A Traditional Chinese Medicine Formula for Heat-Pattern Asthma	Deemed Withdrawal	Zhou Guosheng	2008-12-31	2010-07-07
1536	CN101766797A	A Traditional Chinese Medicine Formula for Cold-Pattern Asthma	Deemed Withdrawal	Zhou Guosheng	2008-12-31	2010-07-07
1537	CN101507794A	A Formula Preparation of Traditional Chinese Medicine for Childhood Asthma and Its Preparation Method	Rejected	Zhang Xilin	2008-12-10	2009-08-19
1538	CN101406685A	A Medicament for Bronchial Asthma and Its Preparation Method	Rejected	Bai Anfang	2008-11-26	2009-04-15
1539	CN101444593A	An Oral Traditional Chinese Medicine Formula for Asthma	Deemed Withdrawal	Lü Beiping	2008-11-24	2009-06-03
1540	CN101757516A	A Traditional Chinese Medicine Formula for Pediatric Allergic Asthma	Deemed Withdrawal	Zhao Xin	2008-11-20	2010-06-30
1541	CN101411487A	A Medicinal Food Therapy for Asthma	Deemed Withdrawal	Liu Jinghua	2008-11-15	2009-04-22
1542	CN101406651A	A Decoction for Pediatric Asthma and Its Preparation Method	Deemed Withdrawal	Men Zhigang	2008-11-15	2009-04-15
1543	CN101401841A	A Preparation Method of Medicinal Wine for Bronchial Asthma	Rejected	Lian Junwen	2008-11-14	2009-04-08
1544	CN101406686A	A Primary Medicament for Bronchial Asthma and Its Preparation Method	Rejected	Song Bing	2008-11-14	2009-04-15
1545	CN101757483A	A Traditional Chinese Medicine Preparation for Asthma	Deemed Withdrawal	Xue Liying	2008-11-13	2010-06-30
1546	CN101406611A	A Traditional Chinese Medicine Preparation for Bronchial Asthma	Failure to Pay Annuities	Song Hongxin	2008-11-12	2009-04-15
1547	CN101406611B	A Traditional Chinese Medicine Preparation for Bronchial Asthma	Failure to Pay Annuities	Song Hongxin	2008-11-12	2011-10-19
1548	CN101732676A	A Traditional Chinese Medicine Formula for Bronchial Asthma	Deemed Withdrawal	Gong Huaiheng	2008-11-11	2010-06-16
1549	CN101732630A	An Oral Traditional Chinese Medicine for Asthma	Deemed Withdrawal	Lu Li	2008-11-10	2010-06-16
1550	CN101732390A	A Traditional Chinese Medicine Plaster for Asthmatic Bronchitis	Deemed Withdrawal	Gong Huaiheng	2008-11-06	2010-06-16
1551	CN101757412A	A Pharmaceutical Composition for Asthma	Deemed Withdrawal	Ge Peicheng	2008-10-30	2010-06-30
1552	CN101757407A	A Traditional Chinese Medicine Composition for Asthma and Its Preparation Method	Granted | Patent Right Transfer	Changzhou Shanmei Pharmaceutical Research and Development Center Co., Ltd. | Changzhou High-tech Industrial Development Zone 3D Industrial Technology Research Institute Co., Ltd.	2008-10-24	2010-06-30
1553	CN101390992A	An Asthma Oral Liquid and Its Preparation Method	Failure to Pay Annuities	Fu Daocheng	2008-10-22	2009-03-25
1554	CN101390992B	An Asthma Oral Liquid and Its Preparation Method	Failure to Pay Annuities	Fu Daocheng	2008-10-22	2010-12-22
1555	CN101757593A	A Traditional Chinese Medicine Composition for Asthma	Deemed Withdrawal	Xiao Zusheng	2008-10-17	2010-06-30
1556	CN101683422A	Use of a Traditional Chinese Medicine Composition in Preparing Medicaments for Cough Variant Asthma	Granted	Beijing Yiling Pharmaceutical Co., Ltd.	2008-09-26	2010-03-31
1557	CN101683412A	A Traditional Chinese Medicine Plaster for Pediatric Bronchial Asthma and Production Method	Active Withdrawal	Tianjin Zhongbao Pharmaceutical Co., Ltd.	2008-09-26	2010-03-31
1558	CN101417055A	A Traditional Chinese Medicine for Pediatric Bronchial Asthma and Its Preparation Method	Failure to Pay Annuities	Zhang Ziwei	2008-09-22	2009-04-29
1559	CN101417055B	A Traditional Chinese Medicine for Pediatric Bronchial Asthma and Its Preparation Method	Failure to Pay Annuities	Zhang Ziwei	2008-09-22	2011-05-11
1560	CN101675952B	A Bronchial Asthma Prevention/Treatment Plaster	Failure to Pay Annuities	Ling Yongyu | Ge Yunqing	2008-09-19	2012-12-12
1561	CN101675952A	A Bronchial Asthma Prevention/Treatment Plaster	Failure to Pay Annuities	Ling Yongyu | Ge Yunqing	2008-09-19	2010-03-24
1562	CN101361869A	Quality Control Method for Xiaochuanning Tablets	Granted	Guangzhou Baiyunshan Zhongyi Pharmaceutical Co., Ltd.	2008-09-17	2009-02-11
1563	CN101670085A	A Medicinal Tea Egg with Anti-Asthma Effects and Its Production Method	Deemed Withdrawal	Shi Rujun	2008-09-12	2010-03-17
1564	CN101342280A	An External Traditional Chinese Medicine Ointment for Bronchial Asthma and Its Preparation Method	Failure to Pay Annuities	Pan Haoyu	2008-08-28	2009-01-14
1565	CN101342280B	An External Traditional Chinese Medicine Ointment for Bronchial Asthma and Its Preparation Method	Failure to Pay Annuities	Pan Haoyu	2008-08-28	2011-11-09
1566	CN101347569A	A Traditional Chinese Medicine Preparation for Bronchial Asthma	Failure to Pay Annuities	Yang Junling	2008-08-22	2009-01-21
1567	CN101347569B	A Traditional Chinese Medicine Preparation for Bronchial Asthma	Failure to Pay Annuities	Yang Junling	2008-08-22	2011-06-08
1568	CN101322783A	A Volatile Oil Fraction of a Compound Traditional Chinese Medicine for Asthma and Its Preparation Method	Granted	Nanjing University of Chinese Medicine	2008-07-29	2008-12-17
1569	CN101391024A	Capsule and Syrup Preparations of Traditional Chinese Medicine for Emphysema, Tracheitis, Asthma, and Cough	Failure to Pay Annuities	Chen Chuting	2008-07-25	2009-03-25
1570	CN101391024B	A Preparation of Traditional Chinese Medicine for Emphysema, Tracheitis, Asthma, and Cough	Failure to Pay Annuities	Chen Chuting	2008-07-25	2011-04-06
1571	CN101623407A	A Traditional Chinese Medicine Composition for Allergic Asthma	Deemed Withdrawal	Zhang Huiqin	2008-07-08	2010-01-13
1572	CN101618143A	A Traditional Chinese Medicine Treatment Method for Porcine Asthma	Deemed Withdrawal	Sun Dongmei	2008-07-04	2010-01-06
1573	CN101301362A	An External Pharmaceutical Composition for Allergic Asthma	Deemed Withdrawal	Wu Hongxia	2008-07-03	2008-11-12
1574	CN101612373A	A Traditional Chinese Medicine Foot Bath Method for Geriatric Asthma	Deemed Withdrawal	Li Jun	2008-06-23	2009-12-30
1575	CN101607033A	A Traditional Chinese Medicine Foot Bath Method for Asthma	Deemed Withdrawal	Li Jun	2008-06-22	2009-12-23
1576	CN101607034A	A Traditional Chinese Medicine Foot Bath Method for Middle-Aged Asthma	Deemed Withdrawal	Li Jun	2008-06-22	2009-12-23
1577	CN101601787A	A Composition for Bronchial Asthma and Its Preparation Method	Deemed Withdrawal	Shanghai Yuansen New Drug Development Co., Ltd.	2008-06-11	2009-12-16
1578	CN101306123A	A Decoction Medicament for Asthma	Failure to Pay Annuities	Lu Hongcheng	2008-06-06	2008-11-19
1579	CN101306123B	A Decoction Medicament for Asthma	Failure to Pay Annuities	Lu Hongcheng	2008-06-06	2012-03-07
1580	CN101596264A	A Traditional Chinese Medicine Agent for Asthma	Deemed Withdrawal	Han Qingliang	2008-06-06	2009-12-09
1581	CN101569684A	A Plant Extract Inhalation Aerosol for Asthma and Its Preparation Method	Failure to Pay Annuities	Zhejiang Traditional Chinese Medicine Research Institute Co., Ltd. | Shanghai Pharmaceutical Industry Research Institute Co., Ltd.	2008-05-04	2009-11-04
1582	CN101569684B	A Plant Extract Inhalation Aerosol for Asthma and Its Preparation Method	Failure to Pay Annuities	Zhejiang Traditional Chinese Medicine Research Institute Co., Ltd. | Shanghai Pharmaceutical Industry Research Institute Co., Ltd.	2008-05-04	2011-07-20
1583	CN101264310A	A Traditional Chinese Medicine for Bronchial Asthma	Deemed Withdrawal	Beijing Zhongtai Tianhe Technology Co., Ltd.	2008-04-10	2008-09-17
1584	CN101279063A	A Pharmaceutical Composition for Asthma and Tracheitis	Deemed Withdrawal	Beijing Zhongtai Tianhe Technology Co., Ltd.	2008-04-10	2008-10-08
1585	CN101549059A	A Medicament for Bronchial Asthma and Its Preparation Method	Granted | Patent Right Transfer	Shijiazhuang Yiling Pharmaceutical Co., Ltd.	2008-04-01	2009-10-07
1586	CN101549051A	A Traditional Chinese Medicine Composition for Asthma and Its Preparation Method	Granted | Patent Right Transfer	Beijing Yingkerui Innovative Drug Research Co., Ltd.	2008-04-01	2009-10-07
1587	CN101549015A	A Medicament for Asthma	Failure to Pay Annuities	Liaoning Provincial Academy of Traditional Chinese Medicine	2008-03-31	2009-10-07
1588	CN101549015B	A Medicament for Asthma	Failure to Pay Annuities	Liaoning Provincial Academy of Traditional Chinese Medicine	2008-03-31	2011-06-15
1589	CN101537033A	A Traditional Chinese Medicine Preparation for Preventing/Treating Bronchial Asthma and Its Preparation Method	Failure to Pay Annuities	Shanghai University of Traditional Chinese Medicine	2008-03-21	2009-09-23
1590	CN101537033B	A Traditional Chinese Medicine Preparation for Preventing/Treating Bronchial Asthma and Its Preparation Method	Failure to Pay Annuities	Shanghai University of Traditional Chinese Medicine	2008-03-21	2011-11-30
1591	CN101524518A	A Traditional Chinese Medicine Composition for Asthma and Its Preparation Method	Deemed Withdrawal	Beijing Zhongke Renhe Technology Co., Ltd.	2008-03-06	2009-09-09
1592	CN101244199A	A Traditional Chinese Medicine Pill for Bronchial Asthma and Chronic Bronchitis	Failure to Pay Annuities	Henan University of Chinese Medicine	2008-03-03	2008-08-20
1593	CN101244199B	A Traditional Chinese Medicine Pill for Bronchial Asthma and Chronic Bronchitis	Failure to Pay Annuities	Henan University of Chinese Medicine	2008-03-03	2010-09-08
1594	CN101234167A	A Traditional Chinese Medicine for Bronchial Asthma and Chronic Bronchitis	Failure to Pay Annuities	Henan University of Chinese Medicine	2008-03-03	2008-08-06
1595	CN101234167B	A Traditional Chinese Medicine for Bronchial Asthma and Chronic Bronchitis	Failure to Pay Annuities	Henan University of Chinese Medicine	2008-03-03	2010-09-08
1596	CN101518629A	An Anti-Asthma Traditional Chinese Medicine Composition and Its Preparation Method	Deemed Withdrawal	Beijing Zhongtai Tianhe Technology Co., Ltd.	2008-02-28	2009-09-02
1597	CN101244171A	An External Ointment for Cough and Asthma and Its Preparation Method	Deemed Withdrawal	Yin Wei	2008-02-03	2008-08-20
1598	CN101496866A	A Pharmaceutical Composition for Acute/Chronic Bronchitis and Asthma and Its Preparation Method	Deemed Withdrawal	Tianke Renxiang Technology (Beijing) Co., Ltd.	2008-01-28	2009-08-05
1599	CN101244223A	A Traditional Chinese Medicine Preparation for Asthma	Rejected	Yang Ziyi	2008-01-18	2008-08-20
1600	CN101485869A	A Traditional Chinese Medicine Combination for Chronic Bronchitis and Asthma and Its Preparation Process	Deemed Withdrawal	Beijing Tianke Renxiang Pharmaceutical Technology Co., Ltd.	2008-01-16	2009-07-22
1601	CN101214332A	A Composition for Treating Wheezing Bronchitis and Bronchial Asthma and Its Preparation Method	Granted | Patent Right Transfer	Shandong Hanfang Pharmaceutical Co., Ltd.	2008-01-16	2008-07-09
1602	CN101199790A	A Traditional Chinese Medicine for Treating Asthma	Failure to Pay Annuities	Li Honglin	2007-12-20	2008-06-18
1603	CN101199790B	A Traditional Chinese Medicine for Treating Asthma	Failure to Pay Annuities	Li Honglin	2007-12-20	2011-01-26
1604	CN101199739B	An Internal Traditional Chinese Medicine for Treating Bronchial Asthma	Failure to Pay Annuities | Patent Right Transfer	Wang Yanyun | Chen Hongli | Song Chunying	2007-12-19	2010-08-11
1605	CN101204414A	An Ointment-like Drug for Treating Asthma	Deemed Withdrawal	Gan Shiliang	2007-12-19	2008-06-25
1606	CN101199739A	An Internal Traditional Chinese Medicine for Treating Bronchial Asthma	Failure to Pay Annuities | Patent Right Transfer	Wang Yanyun | Chen Hongli | Song Chunying	2007-12-19	2008-06-18
1607	CN101455767A	A Traditional Chinese Medicine Ointment for Treating Pediatric Bronchial Asthma	Deemed Withdrawal	Tianjin Zhongbao Pharmaceutical Co., Ltd.	2007-12-12	2009-06-17
1608	CN101450187A	A Pharmaceutical Composition for Treating Asthma	Deemed Withdrawal	Li Yong	2007-12-07	2009-06-10
1609	CN101450157A	A Pharmaceutical Composition for Treating Chronic Bronchitis and Asthma	Deemed Withdrawal	Tianjin Jinshi Pharmaceutical Co., Ltd.	2007-11-28	2009-06-10
1610	CN101181620A	Pharmaceutical Composition for Treating Chronic Bronchitis and Bronchial Asthma and Preparation Method	Deemed Withdrawal	Beijing Zhongke Yonghe Pharmaceutical Technology Co., Ltd.	2007-11-21	2008-05-21
1611	CN101439144A	A Traditional Chinese Medicine Formulation for Treating Pediatric Bronchial Asthma	Deemed Withdrawal	Ma Dongjun	2007-11-20	2009-05-27
1612	CN101199788B	A Drug for Treating Asthma	Failure to Pay Annuities | Patent Right Transfer	Liu Guichun	2007-11-19	2010-11-17
1613	CN101199788A	A Drug for Treating Asthma	Failure to Pay Annuities | Patent Right Transfer	Liu Guichun	2007-11-19	2008-06-18
1614	CN101181494A	An Internal Traditional Chinese Medicine Composition for Treating Bronchial Asthma	Failure to Pay Annuities | Patent Right Transfer	Feng Yanping | Zhou Hong	2007-11-15	2008-05-21
1615	CN101181494B	An Internal Traditional Chinese Medicine Composition for Treating Bronchial Asthma	Failure to Pay Annuities | Patent Right Transfer	Feng Yanping | Zhou Hong	2007-11-15	2010-06-02
1616	CN101181442A	An Internal Traditional Chinese Medicine Composition for Treating Asthma	Failure to Pay Annuities | Patent Right Transfer	Xin Zheng	2007-11-15	2008-05-21
1617	CN100593414C	An Internal Traditional Chinese Medicine Composition for Treating Asthma	Failure to Pay Annuities | Patent Right Transfer	Xin Zheng	2007-11-15	2010-03-10
1618	CN101433580A	A Traditional Chinese Medicine Granule for Treating Acute and Chronic Bronchial Asthma	Deemed Withdrawal	Zhang Huipeng	2007-11-13	2009-05-20
1619	CN101534806A	Method for Treating Asthma, Allergic Rhinitis and Skin Diseases	Deemed Withdrawal	Alcon Research, Ltd.	2007-11-06	2009-09-16
1620	CN101167809A	A Traditional Chinese Medicine Composition for Treating Asthma	Active Withdrawal	Wang Wensheng	2007-10-29	2008-04-30
1621	CN101168032A	A Drug for Treating Asthma	Failure to Pay Annuities	Guan Huayong	2007-10-18	2008-04-30
1622	CN101168032B	A Drug for Treating Asthma	Failure to Pay Annuities	Guan Huayong	2007-10-18	2010-09-01
1623	CN101167959B	A Traditional Chinese Medicine for Treating Asthma and Emphysema	Failure to Pay Annuities	Ding Fengmei	2007-09-29	2010-06-09
1624	CN101167959A	A Traditional Chinese Medicine for Treating Asthma and Emphysema	Failure to Pay Annuities	Ding Fengmei	2007-09-29	2008-04-30
1625	CN101129755A	An Internal Traditional Chinese Medicine Composition for Treating Asthma	Active Withdrawal	Yu Chunjie	2007-08-29	2008-02-27
1626	CN101129667A	Traditional Chinese Medicine for Treating Bronchial Asthma	Deemed Withdrawal	Yin Kehua	2007-08-25	2008-02-27
1627	CN101112424A	Quality Control Method for Asthma Tablets	Granted	Guizhou Kehui Pharmaceutical Co., Ltd.	2007-08-07	2008-01-30
1628	CN101104037A	An Internal Traditional Chinese Medicine for Treating Pediatric Asthma with Damp-Heat Syndrome	Failure to Pay Annuities	Xu Yuanben	2007-07-30	2008-01-16
1629	CN101104070A	An Internal Traditional Chinese Medicine for Treating Asthma with Chest Distress Syndrome	Deemed Withdrawal	Xu Yuanben	2007-07-30	2008-01-16
1630	CN101104034A	An Internal Traditional Chinese Medicine for Treating Asthma with Phlegm Obstruction Syndrome	Deemed Withdrawal	Xu Yuanben	2007-07-30	2008-01-16
1631	CN101104037B	An Internal Traditional Chinese Medicine for Treating Pediatric Asthma with Damp-Heat Syndrome	Failure to Pay Annuities	Xu Yuanben	2007-07-30	2011-07-20
1632	CN101104074B	An Internal Traditional Chinese Medicine for Treating Pediatric Asthma with Cold-Biased Syndrome	Failure to Pay Annuities	Xu Yuanben	2007-07-30	2011-10-19
1633	CN101104039A	An Internal Traditional Chinese Medicine for Treating Pediatric Asthma with Profuse Phlegm Syndrome	Deemed Withdrawal	Xu Yuanben	2007-07-30	2008-01-16
1634	CN101104074A	An Internal Traditional Chinese Medicine for Treating Pediatric Asthma with Cold-Biased Syndrome	Failure to Pay Annuities	Xu Yuanben	2007-07-30	2008-01-16
1635	CN101095926B	An Ephedra and Eupolyphaga Preparation for Treating Asthma and Its Preparation Method	Failure to Pay Annuities | License	Lin Juncheng	2007-07-12	2010-05-19
1636	CN101095926A	Preparation Method of Ephedra and Eupolyphaga for Treating Asthma	Failure to Pay Annuities | License	Lin Juncheng	2007-07-12	2008-01-02
1637	CN101085194B	An Internal Traditional Chinese Medicine Composition for Treating Asthma	Failure to Pay Annuities | Patent Right Transfer	Wang Chongcai | Ji Chengyin	2007-06-20	2010-06-23
1638	CN101085194A	An Internal Traditional Chinese Medicine Composition for Treating Asthma	Failure to Pay Annuities | Patent Right Transfer	Wang Chongcai | Ji Chengyin	2007-06-20	2007-12-12
1639	CN101104060A	Traditional Chinese Medicine Formula for Treating Acute and Chronic Bronchitis (Asthma)	Deemed Withdrawal	Wang Shouye	2007-06-14	2008-01-16
1640	CN100558392C	Topical Drug for Treating Pediatric Pneumonia, Bronchitis, and Asthma	Failure to Pay Annuities	Du Cunchang	2007-05-29	2009-11-11
1641	CN101066394A	Topical Drug for Treating Pediatric Pneumonia, Bronchitis, and Asthma	Failure to Pay Annuities	Du Cunchang	2007-05-29	2007-11-07
1642	CN101062401A	Asthma Ling Capsule	Deemed Withdrawal	Wang Jun	2007-05-23	2007-10-31
1643	CN101028429A	An Internal Traditional Chinese Medicine Composition for Treating Bronchial Asthma	Failure to Pay Annuities	Wang Fen	2007-04-05	2007-09-05
1644	CN100536889C	An Internal Traditional Chinese Medicine Composition for Treating Bronchial Asthma	Failure to Pay Annuities	Wang Fen	2007-04-05	2009-09-09
1645	CN101020039A	A Hydrogel Patch for Treating Asthma and Its Preparation Method	Deemed Withdrawal	Southern Medical University	2007-03-21	2007-08-22
1646	CN101019953A	A Drug for Treating Bronchitis and Asthma	Failure to Pay Annuities | License	Ruan Yujiang	2007-03-15	2007-08-22
1647	CN100551400C	A Drug for Treating Bronchitis and Asthma	Failure to Pay Annuities | License	Ruan Yujiang	2007-03-15	2009-10-21
1648	CN101024070A	A Pure Traditional Chinese Medicine Preparation for Treating Bronchial Asthma	Granted	Zhejiang Kangle Pharmaceutical Group Co., Ltd.	2007-03-02	2007-08-29
1649	CN101015595A	Schisandra and Asarum Herb Combination for Treating Asthma and Its Preparation Method	Deemed Withdrawal	Shanghai Jiao Tong University	2007-03-01	2007-08-15
1650	CN101015594A	Composition for Treating Asthma and Its Preparation Method	Rejected	Shanghai Jiao Tong University	2007-03-01	2007-08-15
1651	CN101028507A	A Traditional Chinese Medicine Composition for Treating Asthma	Deemed Withdrawal	Zhao Hongxia	2007-02-26	2007-09-05
1652	CN101028323A	A Traditional Chinese Medicine Composition for Treating Cough and Asthma	Failure to Pay Annuities	National Institute for the Control of Pharmaceutical and Biological Products	2007-02-08	2007-09-05
1653	CN100563670C	A Traditional Chinese Medicine Composition for Treating Cough and Asthma	Failure to Pay Annuities	National Institute for the Control of Pharmaceutical and Biological Products	2007-02-08	2009-12-02
1654	CN101007135A	A Pharmaceutical Composition for Treating Pediatric Bronchial Asthma	Deemed Withdrawal	Jin Changxie	2007-02-06	2007-08-01
1655	CN101234165B	A Pharmaceutical Composition for Treating Asthma or Rhinitis and Its Preparation Method	Failure to Pay Annuities	Beijing Cairui Pharmaceutical Technology Co., Ltd.	2007-01-30	2010-10-06
1656	CN101234165A	A Pharmaceutical Composition for Treating Asthma or Rhinitis and Its Preparation Method	Failure to Pay Annuities	Beijing Cairui Pharmaceutical Technology Co., Ltd.	2007-01-30	2008-08-06
1657	CN101011494A	A Drop Pill Preparation for Treating Asthmatic Cough and Its Preparation Method	Rejected | Reexamination	Guangdong Pharmaceutical University	2007-01-26	2007-08-08
1658	CN1994399A	An Internal Traditional Chinese Medicine for Treating Asthma with Profuse Phlegm Syndrome	Deemed Withdrawal	Zhang Limei	2006-12-26	2007-07-11
1659	CN101002918A	An Internal Traditional Chinese Medicine for Treating Asthma with Phlegm-Heat Congesting the Lung Syndrome	Deemed Withdrawal	Zhang Limei	2006-12-26	2007-07-25
1660	CN1994421A	An Internal Traditional Chinese Medicine for Treating Asthma with Severe Heat Syndrome	Deemed Withdrawal	Zhang Limei	2006-12-26	2007-07-11
1661	CN100998745A	An Internal Traditional Chinese Medicine for Treating Asthma with Yin Deficiency Syndrome	Deemed Withdrawal	Zhang Limei	2006-12-26	2007-07-18
1662	CN100998713A	An Internal Traditional Chinese Medicine for Treating Asthma	Deemed Withdrawal	Zhang Limei	2006-12-26	2007-07-18
1663	CN1994407A	An Internal Traditional Chinese Medicine for Treating Asthma with Kidney Deficiency Syndrome	Deemed Withdrawal	Zhang Limei	2006-12-26	2007-07-11
1664	CN1994458A	An Internal Traditional Chinese Medicine for Treating Asthma with Cold-Phlegm and Thick Sputum Syndrome	Deemed Withdrawal	Zhang Limei	2006-12-26	2007-07-11
1665	CN1994406A	An Internal Traditional Chinese Medicine for Treating Asthma with Qi Deficiency Syndrome	Deemed Withdrawal	Zhang Limei	2006-12-26	2007-07-11
1666	CN100998712A	An Internal Traditional Chinese Medicine for Treating Asthma with Cold-Coagulation Syndrome	Deemed Withdrawal	Zhang Limei	2006-12-26	2007-07-18
1667	CN100998737A	An Internal Traditional Chinese Medicine for Treating Asthma with Cough Syndrome	Deemed Withdrawal	Zhang Limei	2006-12-26	2007-07-18
1668	CN101028302A	A Traditional Chinese Medicine for Treating Asthma	Deemed Withdrawal | Patent Right Transfer | License	Shi Haiyan	2006-12-17	2007-09-05
1669	CN101028332A	A Traditional Chinese Medicine for Treating Cough and Asthma	Deemed Withdrawal | Patent Right Transfer | License	Shi Haiyan	2006-12-17	2007-09-05
1670	CN101199634A	Traditional Chinese Medicine Plaster for Treating Bronchitis and Asthma	Deemed Withdrawal	Tianjin Zhongbao Pharmaceutical Co., Ltd.	2006-12-15	2008-06-18
1671	CN1985967B	Drug for Treating Chronic Bronchitis and Bronchial Asthma and Its Preparation Method	Failure to Pay Annuities	Xiao Jun	2006-12-15	2010-04-07
1672	CN101199699A	Traditional Chinese Medicine Plaster for Treating Asthma	Deemed Withdrawal	Tianjin Zhongbao Pharmaceutical Co., Ltd.	2006-12-15	2008-06-18
1673	CN1985967A	Drug for Treating Chronic Bronchitis and Bronchial Asthma and Its Preparation Method	Failure to Pay Annuities	Xiao Jun	2006-12-15	2007-06-27
1674	CN101019994A	Traditional Chinese Medicine for Treating Bronchial Asthma and Its Preparation Method	Failure to Pay Annuities	Wu Chunyan	2006-12-09	2007-08-22
1675	CN100542580C	Traditional Chinese Medicine for Treating Bronchial Asthma and Its Preparation Method	Failure to Pay Annuities	Wu Chunyan	2006-12-09	2009-09-23
1676	CN101172152A	A Drug for Treating Bronchitis and Asthma and Its Preparation Method	Active Withdrawal	Xu Hongzhi	2006-11-01	2008-05-07
1677	CN1958015A	An Internal Traditional Chinese Medicine for Treating Asthma with Cough Syndrome	Deemed Withdrawal	Fang Hui	2006-10-24	2007-05-09
1678	CN1951437A	An Internal Traditional Chinese Medicine for Treating Asthma	Deemed Withdrawal	Fang Hui	2006-10-24	2007-04-25
1679	CN1951461A	An Internal Traditional Chinese Medicine for Treating Pediatric Asthma with Profuse Phlegm Syndrome	Deemed Withdrawal	Fang Hui	2006-10-24	2007-04-25
1680	CN101168031A	Medicinal Wine for Treating Asthma	Deemed Withdrawal	Meng Fancong	2006-10-24	2008-04-30
1681	CN1951450A	An Internal Traditional Chinese Medicine for Treating Asthma with Fever Syndrome	Deemed Withdrawal	Fang Hui	2006-10-24	2007-04-25
1682	CN1947754A	A Drug for Treating Pediatric Asthma and Its Preparation Method	Failure to Pay Annuities	Beijing Lingrui Weiye Technology Co., Ltd.	2006-10-23	2007-04-18
1683	CN1947754B	A Drug for Treating Pediatric Asthma and Its Preparation Method	Failure to Pay Annuities	Beijing Lingrui Weiye Technology Co., Ltd.	2006-10-23	2010-09-29
1684	CN1907393A	A Traditional Chinese Medicine Composition for Treating Asthma and Sexual Dysfunction	Deemed Withdrawal	Dai Hanxin	2006-08-29	2007-02-07
1685	CN1911279A	An Acupoint Application Plaster for Preventing and Treating Bronchial Asthma and Its Preparation Method	Deemed Withdrawal	Jianghan University	2006-08-24	2007-02-14
1686	CN1907388B	Traditional Chinese Medicine for Treating Bronchitis and Bronchial Asthma	Failure to Pay Annuities	Tang Lin	2006-08-08	2010-12-08
1687	CN1907388A	Traditional Chinese Medicine for Treating Bronchitis and Bronchial Asthma	Failure to Pay Annuities	Tang Lin	2006-08-08	2007-02-07
1688	CN100453101C	A Drug for Treating Bronchial Asthma and Chronic Bronchitis and Its Manufacturing Method	Failure to Pay Annuities	Gu Ruiqi	2006-08-03	2009-01-21
1689	CN1903287A	A Drug for Treating Bronchial Asthma and Chronic Bronchitis and Its Manufacturing Method	Failure to Pay Annuities	Gu Ruiqi	2006-08-03	2007-01-31
1690	CN1899556A	A Drug for Treating Bronchitis and Asthma	Patent right deemed to be abandoned	Luo Shibin	2006-07-19	2007-01-24
1691	CN101091787A	A Traditional Chinese Medicine Composition for Treating Asthma and Its Preparation Method	Deemed Withdrawal	Beijing University of Chinese Medicine	2006-06-22	2007-12-26
1692	CN101091786A	A Traditional Chinese Medicine Composition Plaster for Treating Asthma and Preparation Method	Deemed Withdrawal	Beijing University of Chinese Medicine	2006-06-22	2007-12-26
1693	CN200954248Y	Acupoint Therapeutic Drug Plaster for Asthma	Failure to Pay Annuities	Xie Xuechao	2006-05-29	2007-10-03
1694	CN101077382A	Traditional Chinese Medicine Composition for Treating Asthma	Deemed Withdrawal	Lin Jing | Zhang Xingxing	2006-05-26	2007-11-28
1695	CN101053634B	A Compound Traditional Chinese Medicine Granule for Treating Asthma	Failure to Pay Annuities | Patent Right Transfer	Fudan University | Shanghai University of Traditional Chinese Medicine	2006-04-14	2010-09-08
1696	CN101053634A	A Compound Traditional Chinese Medicine Granule for Treating Asthma	Failure to Pay Annuities | Patent Right Transfer	Fudan University | Shanghai University of Traditional Chinese Medicine	2006-04-14	2007-10-17
1697	CN101007058A	Pharmaceutical Composition for Treating Bronchial Asthma, Chronic Bronchitis and Emphysema	Failure to Pay Annuities	Wang Yijian	2006-01-23	2007-08-01
1698	CN101007058B	Pharmaceutical Composition for Treating Bronchial Asthma, Chronic Bronchitis and Emphysema	Failure to Pay Annuities	Wang Yijian	2006-01-23	2010-05-12
1699	CN1824196A	Traditional Chinese Medicine Formula for Treating Asthma	Deemed Withdrawal	Ba Yuexia	2005-12-28	2006-08-30
1700	CN1824197A	Traditional Chinese Medicine Formula for Treating Asthma	Deemed Withdrawal	Ba Yuexia	2005-12-28	2006-08-30
1701	CN1814272A	A Traditional Chinese Medicine Plaster for Treating Asthma and Its Preparation Method	Failure to Pay Annuities	Nanjing University of Chinese Medicine	2005-12-12	2006-08-09
1702	CN100431598C	A Traditional Chinese Medicine Plaster for Treating Asthma and Its Preparation Method	Failure to Pay Annuities	Nanjing University of Chinese Medicine	2005-12-12	2008-11-12
1703	CN1813881B	A Traditional Chinese Medicine Composition for Treating Asthma	Failure to Pay Annuities	Yang Xiongzhi	2005-12-05	2011-06-15
1704	CN1813881A	A Traditional Chinese Medicine Composition for Treating Asthma and Its Application	Failure to Pay Annuities	Yang Xiongzhi	2005-12-05	2006-08-09
1705	CN2860487Y	Acupoint Application Plaster for Treating Chronic Bronchitis and Bronchial Asthma	Failure to Pay Annuities	Xu Lei	2005-11-24	2007-01-24
1706	CN1961940A	A Pure Traditional Chinese Medicine Granule for Treating Pediatric Asthma and Its Preparation Method	Deemed Withdrawal	Wang Mei	2005-11-11	2007-05-16
1707	CN2843451Y	An External Medicinal Plaster for Treating Asthma Patients	Failure to Pay Annuities	Jiang Changyue	2005-11-04	2006-12-06
1708	CN1954858A	A Traditional Chinese Medicine Compound Preparation for Treating Asthma and Its Preparation Method	Deemed Withdrawal	Beijing Qiyuan Yide Pharmaceutical Research Institute	2005-10-25	2007-05-02
1709	CN1954857A	A Traditional Chinese Medicine Compound Preparation for Treating Asthma and Its Preparation Method	Deemed Withdrawal	Beijing Qiyuan Yide Pharmaceutical Research Institute	2005-10-25	2007-05-02
1710	CN1954851A	A Traditional Chinese Medicine Compound Preparation for Treating Asthma and Its Preparation Method	Deemed Withdrawal	Beijing Qiyuan Yide Pharmaceutical Research Institute	2005-10-25	2007-05-02
1711	CN1954853A	A Traditional Chinese Medicine Compound Preparation for Treating Asthma and Its Preparation Method	Deemed Withdrawal	Beijing Qiyuan Yide Pharmaceutical Research Institute	2005-10-25	2007-05-02
1712	CN1954850A	A Traditional Chinese Medicine Compound Preparation for Treating Asthma and Its Preparation Method	Deemed Withdrawal	Beijing Qiyuan Yide Pharmaceutical Research Institute	2005-10-25	2007-05-02
1713	CN1954821A	A Traditional Chinese Medicine Compound Preparation for Treating Asthma and Its Preparation Method	Deemed Withdrawal	Beijing Qiyuan Yide Pharmaceutical Research Institute	2005-10-25	2007-05-02
1714	CN1954856A	A Traditional Chinese Medicine Compound Preparation for Treating Asthma and Its Preparation Method	Deemed Withdrawal	Beijing Qiyuan Yide Pharmaceutical Research Institute	2005-10-25	2007-05-02
1715	CN1954852A	A Traditional Chinese Medicine Compound Preparation for Treating Asthma and Its Preparation Method	Deemed Withdrawal	Beijing Qiyuan Yide Pharmaceutical Research Institute	2005-10-25	2007-05-02
1716	CN1954854A	A Traditional Chinese Medicine Compound Preparation for Treating Asthma and Its Preparation Method	Deemed Withdrawal	Beijing Qiyuan Yide Pharmaceutical Research Institute	2005-10-25	2007-05-02
1717	CN1745834A	A Traditional Chinese Medicinal Composition for Treating Asthma and Its Preparation Method and Application	Failure to Pay Annuities	Li Yuping	2005-10-12	2006-03-15
1718	CN100389809C	A Traditional Chinese Medicinal Composition for Treating Asthma and Its Preparation Method and Application	Failure to Pay Annuities	Li Yuping	2005-10-12	2008-05-28
1719	CN1943655A	A Traditional Chinese Medicine Composition for Treating Mild Cases of Pediatric Bronchial Asthma in Acute Attack Stage and Its Preparation Method	Deemed Withdrawal	Zhou Xiaoming	2005-10-08	2007-04-11
1720	CN1943686A	A Traditional Chinese Medicine Composition for Treating Bronchial Asthma in Acute Attack Stage with Exterior-Cold Interior-Heat Syndrome and Its Preparation Method	Deemed Withdrawal	Zhou Xiaoming	2005-10-08	2007-04-11
1721	CN1733289A	Medicinal Liquid for Treating Bronchial Asthma and Its Administration Device	Failure to Pay Annuities	Yuan Qin	2005-08-09	2006-02-15
1722	CN1290570C	Medicinal Liquid for Treating Bronchial Asthma and Its Administration Device	Failure to Pay Annuities	Yuan Qin	2005-08-09	2006-12-20
1723	CN1730079A	A Traditional Chinese Medicine Preparation for Treating Asthma	Failure to Pay Annuities	Liu Yibin	2005-08-02	2006-02-08
1724	CN1318070C	A Traditional Chinese Medicine Preparation for Treating Asthma	Failure to Pay Annuities	Liu Yibin	2005-08-02	2007-05-30
1725	CN1301105C	Asthma Spray	Failure to Pay Annuities	The First Affiliated Hospital of Guangzhou University of Chinese Medicine	2005-06-13	2007-02-21
1726	CN1720906A	Asthma Spray	Failure to Pay Annuities	The First Affiliated Hospital of Guangzhou University of Chinese Medicine	2005-06-13	2006-01-18
1727	CN1868495A	Vinegar with Asthma Prevention and Treatment Functions	Deemed Withdrawal	Zhao Haizhou | Zhao Baode	2005-05-23	2006-11-29
1728	CN1861072A	Apple Polyphenols for Preparing Drugs to Treat Bronchitis or Asthma	Deemed Withdrawal	Niu Rong	2005-05-12	2006-11-15
1729	CN100450514C	Chinese Patent Medicine for Treating Bronchial Asthma in Acute Attack Stage	cessation of patent right | Patent Right Transfer	Shaanxi Kanghui Pharmaceutical Co., Ltd.	2005-04-15	2009-01-14
1730	CN1846755A	Chinese Patent Medicine for Treating Bronchial Asthma in Acute Attack Stage and Its Preparation Method	cessation of patent right | Patent Right Transfer	Shaanxi Kanghui Pharmaceutical Co., Ltd.	2005-04-15	2006-10-18
1731	CN1660286A	A Traditional Chinese Medicine Cataplasm for Treating Asthma and Its Preparation Method	Failure to Pay Annuities	Sun Yat-sen University	2004-12-31	2005-08-31
1732	CN100443076C	A Traditional Chinese Medicine Cataplasm for Treating Asthma and Its Preparation Method	Failure to Pay Annuities	Sun Yat-sen University	2004-12-31	2008-12-17
1733	CN1788746A	Pediatric Asthma Plaster	Deemed Withdrawal	Shen Fuju	2004-12-17	2006-06-21
1734	CN1788762A	A Medicinal Plaster for Treating Bronchial Asthma and Its Production Method	Deemed Withdrawal	Ma Duowei	2004-12-16	2006-06-21
1735	CN1650848A	Clenbuterol Hydrochloride Powder for Inhalation for Treating Asthma	Deemed Withdrawal	Zhu Zhaojing	2004-11-27	2005-08-10
1736	CN1616047A	An Anti-inflammatory and Qi-Regulating Capsule for Treating Asthma, Emphysema, and SARS	Deemed Withdrawal	Liang Haidong	2004-09-17	2005-05-18
1737	CN1628838A	A Chinese-Western Medicine Preparation for Treating Bronchial Asthma	Failure to Pay Annuities	Xue Haichuan	2004-08-26	2005-06-22
1738	CN1274326C	A Chinese-Western Medicine Preparation for Treating Bronchial Asthma	Failure to Pay Annuities	Xue Haichuan	2004-08-26	2006-09-13
1739	CN1626226A	A Drug for Treating Asthma	Deemed Withdrawal	Zhang Song	2004-08-10	2005-06-15
1740	CN1714841A	Medical Use of Rehmannia Stems and Leaves and Their Extracts for Anti-asthma and Anti-allergy	Failure to Pay Annuities | Patent Right Transfer	Beijing Tianjiao Ao Te Qi Chinese and Mongolian Medicine Engineering Technology Research Co., Ltd. | Inner Mongolia Ao Te Qi Mongolian Medicine Co., Ltd.	2004-07-02	2006-01-04
1741	CN100349590C	Medical Use of Rehmannia Stems and Leaves and Their Extracts for Anti-asthma and Anti-allergy	Failure to Pay Annuities | Patent Right Transfer	Beijing Tianjiao Ao Te Qi Chinese and Mongolian Medicine Engineering Technology Research Co., Ltd. | Inner Mongolia Ao Te Qi Mongolian Medicine Co., Ltd.	2004-07-02	2007-11-21
1742	CN1583009A	A Traditional Chinese Medicine Extract and Preparation for Anti-asthma and Preparation Method	Rejected	Liaoning Xinzhong Modern Medicine Co., Ltd.	2004-06-07	2005-02-23
1743	CN1294941C	A Traditional Chinese Medicine Compound Preparation for Treating Asthma and Its Preparation Method	cessation of patent right	Jiangxi Institute of Materia Medica	2004-05-27	2007-01-17
1744	CN1704100A	A Traditional Chinese Medicine Compound Preparation for Treating Asthma and Its Preparation Method	cessation of patent right	Jiangxi Institute of Materia Medica	2004-05-27	2005-12-07
1745	CN100438893C	An Anti-asthmatic Liquid for Treating Asthma Diseases and Its Preparation Process	Failure to Pay Annuities	Jiang Yu	2004-05-21	2008-12-03
1746	CN1579498A	An Anti-asthmatic Liquid for Treating Asthma Diseases and Its Preparation Process	Failure to Pay Annuities	Jiang Yu	2004-05-21	2005-02-16
1747	CN1247189C	A Traditional Chinese Medicine Compound Preparation for Treating Asthma	Failure to Pay Annuities | Patent Right Transfer	Shenzhen Orient Tiger Biopharmaceutical Co., Ltd.	2004-03-04	2006-03-29
1748	CN1559481A	A Traditional Chinese Medicine Compound Preparation for Treating Asthma	Failure to Pay Annuities | Patent Right Transfer	Shenzhen Orient Tiger Biopharmaceutical Co., Ltd.	2004-03-04	2005-01-05
1749	CN1557458A	A Medicinal Wine for Treating Cough, Acute and Chronic Bronchitis, and Asthma	Deemed Withdrawal | Patent Right Transfer	Puyang Shandao Hong Wine Industry Co., Ltd.	2004-02-13	2004-12-29
1750	CN1631404A	Anti-asthma and Anti-allergy Medical Use of Rehmannia Extract	Failure to Pay Annuities	Luo Hesheng	2003-12-22	2005-06-29
1751	CN100349589C	Use of Rehmannia Extract in Preparing Anti-asthma and Anti-allergy Drugs	Failure to Pay Annuities	Luo Hesheng	2003-12-22	2007-11-21
1752	CN1623565A	Production Method of a Chinese Patent Medicine for Treating Asthma	Deemed Withdrawal	Gong Xiuqing	2003-12-03	2005-06-08
1753	CN1621057A	Asthma Ning	Deemed Withdrawal	Li Yan	2003-11-27	2005-06-01
1754	CN1248682C	A Drug for Treating Asthma	Failure to Pay Annuities | Patent Right Transfer	Shandong Zhongshi International Group Co., Ltd.	2003-10-30	2006-04-05
1755	CN1539473A	A Drug for Treating Asthma	Failure to Pay Annuities | Patent Right Transfer	Shandong Zhongshi International Group Co., Ltd.	2003-10-30	2004-10-27
1756	CN100450503C	Traditional Chinese Medicine for Treating Post-Cold Cough and Cough Variant Asthma and Its Preparation Method	cessation of patent right | Patent Right Transfer | License	Chao Yan	2003-10-08	2009-01-14
1757	CN1605349A	Traditional Chinese Medicine for Treating Post-Cold Cough and Cough Variant Asthma and Its Preparation Method	cessation of patent right | Patent Right Transfer | License	Chao Yan	2003-10-08	2005-04-13
1758	CN1203870C	Medicament for Treating Chronic Bronchitis and Bronchial Asthma and Its Preparation Method	Failure to Pay Annuities	Bai Yingxiang	2003-08-13	2005-06-01
1759	CN1485051A	Medicament for Treating Chronic Bronchitis and Bronchial Asthma and Its Preparation Method	Failure to Pay Annuities	Bai Yingxiang	2003-08-13	2004-03-31
1760	CN1681520A	Dehydroepiandrosterone Spray and Method for Treating Asthma or Chronic Obstructive Pulmonary Disease Using Its Composition	Rejected	Epigenes Pharmaceutical Co., Ltd.	2003-06-17	2005-10-12
1761	CN100540007C	Dehydroepiandrosterone Dihydrate and Method for Treating Asthma or Chronic Obstructive Pulmonary Disease Using Its Composition	Failure to Pay Annuities	Epigenes Pharmaceutical Co., Ltd.	2003-06-17	2009-09-16
1762	CN1658884A	Dehydroepiandrosterone Dihydrate and Method for Treating Asthma or Chronic Obstructive Pulmonary Disease Using Its Composition	Failure to Pay Annuities	Epigenes Pharmaceutical Co., Ltd.	2003-06-17	2005-08-24
1763	CN1565578A	A Pediatric Asthma Recovery Pill	Failure to Pay Annuities	Dong Baomin	2003-06-11	2005-01-19
1764	CN1269512C	A Pediatric Asthma Recovery Pill	Failure to Pay Annuities	Dong Baomin	2003-06-11	2006-08-16
1765	CN1460490A	A Traditional Chinese Medicine Powder Inhalant for Treating Asthma, Its Preparation Method and Application	Failure to Pay Annuities	Guangdong Pharmaceutical University	2003-06-06	2003-12-10
1766	CN1187082C	A Traditional Chinese Medicine Powder Inhalant for Treating Asthma, Its Preparation Method and Application	Failure to Pay Annuities	Guangdong Pharmaceutical University	2003-06-06	2005-02-02
1767	CN1548080A	A Formula for Treating Asthma	Failure to Pay Annuities	Dong Baomin	2003-05-12	2004-11-24
1768	CN1246017C	A Drug for Treating Asthma	Failure to Pay Annuities	Dong Baomin	2003-05-12	2006-03-22
1769	CN1453023A	Preparation Method of a Traditional Chinese Medicine Extract and Preparation for Treating Asthma	Rejected	Zhao Yuqing	2003-05-09	2003-11-05
1770	CN1315505C	A Traditional Chinese Medicine Composition for Treating Cough and Asthma	Failure to Pay Annuities	Luo Dayi	2003-04-21	2007-05-16
1771	CN1539442A	A Traditional Chinese Medicine Formula for Treating Cough and Asthma	Failure to Pay Annuities	Luo Dayi	2003-04-21	2004-10-27
1772	CN1259927C	A Pharmaceutical Composition for Preventing and Treating Asthma and Chronic Bronchitis and Its Preparation Process	Failure to Pay Annuities | Patent Right Transfer	Wu Hongmei	2003-04-17	2006-06-21
1773	CN1457830A	A Compound Traditional Chinese Medicine Preparation for Treating Asthma and Auxiliary Treatment of Tumors and AIDS and Its Preparation Method	cessation of patent right	Guangzhou Wanzheng Pharmaceutical Co., Ltd.	2003-04-17	2003-11-26
1774	CN1449795A	A Pharmaceutical Composition for Preventing and Treating Asthma and Chronic Bronchitis and Its Preparation Process	Failure to Pay Annuities | Patent Right Transfer	Wu Hongmei	2003-04-17	2003-10-22
1775	CN1315503C	A Compound Traditional Chinese Medicine Preparation for Treating Asthma and Auxiliary Treatment of Tumors and AIDS and Its Preparation Method	cessation of patent right	Guangzhou Wanzheng Pharmaceutical Co., Ltd.	2003-04-17	2007-05-16
1776	CN1520868A	Herbal Compound Preparation for Treating Asthma	Deemed Withdrawal	Zhang Longting | Xiao Ping	2003-01-30	2004-08-18
1777	CN1506100A	A Drug for Treating Acute and Chronic Bronchitis, Asthma and Emphysema	Failure to Pay Annuities	Xin Wenhua	2002-12-10	2004-06-23
1778	CN1234397C	A Drug for Treating Acute and Chronic Bronchitis, Asthma and Emphysema	Failure to Pay Annuities	Xin Wenhua	2002-12-10	2006-01-04
1779	CN1485056A	A Drug for Treating Bronchial Asthma and Acute or Chronic Bronchitis and Its Preparation Method	Failure to Pay Annuities | Patent Right Transfer	Shandong Huaxin Pharmaceutical Group Co., Ltd.	2002-09-26	2004-03-31
1780	CN1218718C	A Drug for Treating Bronchial Asthma and Acute or Chronic Bronchitis and Its Preparation Method	Failure to Pay Annuities | Patent Right Transfer	Shandong Huaxin Pharmaceutical Group Co., Ltd.	2002-09-26	2005-09-14
1781	CN101856362A	Pharmaceutical Composition for Treating Asthma	Rejected	Merck & Co., Inc. (USA)	2002-08-27	2010-10-13
1782	CN1649568A	Pharmaceutical Composition for Treating Asthma	Failure to Pay Annuities	Merck & Co., Inc. (USA)	2002-08-27	2005-08-03
1783	CN1649568B	Pharmaceutical Composition for Treating Asthma	Failure to Pay Annuities	Merck & Co., Inc. (USA)	2002-08-27	2010-10-27
1784	TWI324934B	Pharmaceutical Composition for Treating Asthma (Traditional Chinese variant)	Failure to Pay Annuities	Merck Sharp & Dohme Corp.	2002-08-26	2010-05-21
1785	CN1201767C	Traditional Chinese Medicine Composition for Treating Asthma and Its Preparation Method	Failure to Pay Annuities	Wang Xingjie	2002-07-19	2005-05-18
1786	CN1465380A	Traditional Chinese Medicine Composition for Treating Asthma and Its Preparation Method	Failure to Pay Annuities	Wang Xingjie	2002-07-19	2004-01-07
1787	CN1313116C	A Traditional Chinese Medicine for Treating and Preventing Pediatric Asthma	Failure to Pay Annuities	Li Wenming	2002-07-12	2007-05-02
1788	CN1466975A	A Traditional Chinese Medicine for Treating and Preventing Pediatric Asthma	Failure to Pay Annuities	Li Wenming	2002-07-12	2004-01-14
1789	CN1461653A	A Traditional Chinese Medicine Preparation for Treating Bronchial Asthma	Patent right deemed to be abandoned	Zhao Defu	2002-05-28	2003-12-17
1790	CN1437960A	Traditional Chinese Medicine for Treating Chronic Bronchitis, Pulmonary Tuberculosis, and Asthma	Deemed Withdrawal	Luo Zhenkun	2002-02-14	2003-08-27
1791	CN1364633A	Medicament for Treating Bronchitis and Asthma	Deemed Withdrawal	Feng Xiaomei	2002-01-25	2002-08-21
1792	CN1428163A	A Bagged Medicinal Tea for Treating Asthma	Failure to Pay Annuities	Zhang Song	2001-12-27	2003-07-09
1793	CN1184990C	A Bagged Medicinal Tea for Treating Asthma	Failure to Pay Annuities	Zhang Song	2001-12-27	2005-01-19
1794	CN1358534A	A Compound Drug for Treating Bronchial Asthma and Its Preparation Method	Deemed Withdrawal	Wang Zhiqiang	2001-12-14	2002-07-17
1795	CN1220498C	A Medicament for Treating Asthma	cessation of patent right	Li Hongfen	2001-11-01	2005-09-28
1796	CN1494427A	A Medicament for Treating Asthma	cessation of patent right	Li Hongfen	2001-11-01	2004-05-05
1797	CN1377660A	Drug for Treating Bronchial Asthma Diseases and Its Preparation Method	cessation of patent right	Kunming Hospital of Traditional Chinese Medicine	2001-03-30	2002-11-06
1798	CN1148214C	Drug for Treating Bronchial Asthma Diseases and Its Preparation Method	cessation of patent right	Kunming Hospital of Traditional Chinese Medicine	2001-03-30	2004-05-05
1799	CN1311028A	A Drug for Treating Asthma, Acute and Chronic Bronchitis, and Emphysema	Failure to Pay Annuities	Wang Xigui	2001-02-26	2001-09-05
1800	CN1111059C	Drug for Treating Asthma	Failure to Pay Annuities	Huang Yilie	2001-02-26	2003-06-11
1801	CN1178679C	A Drug for Treating Asthma, Acute and Chronic Bronchitis, and Emphysema	Failure to Pay Annuities	Wang Xigui	2001-02-26	2004-12-08
1802	CN1319420A	Drug for Treating Asthma	Failure to Pay Annuities	Huang Yilie	2001-02-26	2001-10-31
1803	CN1136880C	A Set of Drugs for Treating Bronchial Asthma	cessation of patent right | Litigation	Meng Qingyun	2001-02-19	2004-02-04
1804	CN1310002A	Chinese-Western Medicine Drug for Treating Bronchial Asthma	cessation of patent right | Litigation	Meng Qingyun	2001-02-19	2001-08-29
1805	CN1357345A	Medicinal Liquid for Treating Asthma	Failure to Pay Annuities	Wang Runguo	2000-12-07	2002-07-10
1806	CN1157206C	Medicinal Liquid for Treating Asthma	Failure to Pay Annuities	Wang Runguo	2000-12-07	2004-07-14
1807	CN1327805A	A Spring Grass Xiongbi Tong Traditional Chinese Medicine for Treating Asthma	Deemed Withdrawal	Liu Naiqing	2000-06-09	2001-12-26
1808	CN1299656A	An Asthma Treatment Drug and Its Production Method	Failure to Pay Annuities	Huang Yilie	2000-05-10	2001-06-20
1809	CN1105563C	An Asthma Treatment Drug and Its Production Method	Failure to Pay Annuities	Huang Yilie	2000-05-10	2003-04-16
1810	CN1322538A	Internal Traditional Chinese Medicine for Treating Bronchial Asthma and Chronic Bronchitis	Patent right deemed to be abandoned	Jing Weixing	2000-05-07	2001-11-21
1811	CN1160344C	Compounds for Treating Asthma, Allergies and Inflammation and Their Uses	Failure to Pay Annuities	UCB S.A.	2000-03-23	2004-08-04
1812	CN1266693A	A Traditional Chinese Medicine Composition for Treating Asthma and Its Preparation Method	Failure to Pay Annuities	Ma Guiling	2000-03-03	2000-09-20
1813	CN1098695C	A Traditional Chinese Medicine Composition for Treating Asthma and Its Preparation Method	Failure to Pay Annuities	Ma Guiling	2000-03-03	2003-01-15
1814	CN1116071C	A Drug for Treating Asthma Symptoms	Failure to Pay Annuities	Li Yaokun	1999-10-25	2003-07-30
1815	CN1293991A	A Drug for Treating Asthma Symptoms	Failure to Pay Annuities	Li Yaokun	1999-10-25	2001-05-09
1816	CN1150007C	An External Traditional Chinese Medicine for Treating Rheumatic Asthma	Failure to Pay Annuities	Wang Zhaoming	1999-06-11	2004-05-19
1817	CN1277051A	A Formula for an External Traditional Chinese Medicine for Treating Rheumatic Asthma	Failure to Pay Annuities	Wang Zhaoming	1999-06-11	2000-12-20
1818	CN1239671A	A Drug for Treating Bronchitis and Asthma and Its Preparation Method	Failure to Pay Annuities	Li Yueguo	1999-05-21	1999-12-29
1819	CN1073439C	A Drug for Treating Bronchitis and Asthma and Its Preparation Method	Failure to Pay Annuities	Li Yueguo	1999-05-21	2001-10-24
1820	CN1093413C	A Traditional Chinese Medicine for Treating Asthma	Failure to Pay Annuities	Xu Yuansong	1999-02-08	2002-10-30
1821	CN1242231A	Asthma Ning Traditional Chinese Medicine	Failure to Pay Annuities	Xu Yuansong	1999-02-08	2000-01-26
1822	CN1135990C	A Production Method for a Drug to Radically Cure Recurrent Asthma Attacks - Cicada Slough Powder	Failure to Pay Annuities	Shen Jiayuan	1999-01-08	2004-01-28
1823	CN1103599C	A Pharmaceutical Composition for Treating Asthma and Its Preparation Method	Failure to Pay Annuities	Beijing University of Chinese Medicine	1998-10-26	2003-03-26
1824	CN1222369A	Compound Asthma Capsule and Its Preparation Method	Failure to Pay Annuities	Sun Jishan	1998-01-09	1999-07-14
1825	CN1072493C	Compound Asthma Capsule and Its Preparation Method	Failure to Pay Annuities	Sun Jishan	1998-01-09	2001-10-10
1826	CN1176809A	A Preparation Method of a Chinese Patent Medicine for Treating Asthma	Failure to Pay Annuities	Shang Yanshen	1997-09-02	1998-03-25
1827	CN1060377C	A Preparation Method of a Chinese Patent Medicine for Treating Asthma	Failure to Pay Annuities	Shang Yanshen	1997-09-02	2001-01-10
1828	CN1165022A	An External Drug Composition for Treating Bronchitis and Asthma	Failure to Pay Annuities	Li Yueguo	1997-05-09	1997-11-19
1829	CN1069206C	An External Powder for Treating Bronchitis and Asthma	Failure to Pay Annuities	Li Yueguo	1997-05-09	2001-08-08
1830	CN1069832C	A Pharmaceutical Composition for Treating Bronchial Asthma and Its Preparation Method	Failure to Pay Annuities	Zhang Jinlei	1997-02-17	2001-08-22
1831	CN1191123A	A Pharmaceutical Composition for Treating Bronchial Asthma and Its Preparation Method	Failure to Pay Annuities	Zhang Jinlei	1997-02-17	1998-08-26
1832	CN1058883C	A Traditional Chinese Medicine Preparation for Treating Bronchial Asthma	Failure to Pay Annuities	Li Cai	1996-07-11	2000-11-29
1833	CN1059327C	Plaster for Treating Pediatric Asthma	Failure to Pay Annuities	Wang Chuanyi	1995-12-01	2000-12-13
1834	CN1080185A	A Chinese Patent Medicine for Treating Asthma and Its Production Method	cessation of patent right | Patent Right Transfer	Jiangzhong Pharmaceutical Co., Ltd.	1993-04-27	1994-01-05
1835	CN1054978C	A Chinese Patent Medicine for Treating Asthma and Its Production Method	cessation of patent right | Patent Right Transfer	Jiangzhong Pharmaceutical Co., Ltd.	1993-04-27	2000-08-02
