# Supplementary material for: Modulating TRPV1 and TRPA1 channels: a viable strategy for treating asthma using Chinese herbal medicines
Source: Front Pharmacol. 2025 Jul 3;16:1573901. doi: 10.3389/fphar.2025.1573901 (PMC12267179; doi:10.3389/fphar.2025.1573901)
Supplement: Supplementary file 2 [file Table1.xlsx]

## Sheet: Sheet1
Currently Marketed Chinese Herbal Medicine Products
Approval Number / Registration Certificate Number	Drug Name	Manufacturer	Dosage Form	Approval Date
Approval NumberZ20025298	Ali Hong Chuan Oral Liquid	Sinopharm Group Xinjiang Pharmaceutical Co Ltd	Mixture	2020-08-05
Approval NumberZ20054185	Beiling Powder	Jilin Wantong Pharmaceutical Group Meihe Pharmaceutical Co Ltd	Powders	2025-03-10
Approval NumberZ50020405	Bushen Fangchuan Tablet	Taiji Group Chongqing Fuling Pharmaceutical Factory Co Ltd	Tablets	2020-05-31
Approval NumberZ20063964	Shenbei Beigua Paste	Shanghai Jing'an Pharmaceutical Co Ltd	Concentracted Decoctions	2024-04-28
Approval NumberZ15021152	Chanlong Dingchuan Mixture	Inner Mongolia Renze Pharmaceutical Co Ltd	Mixture	2020-04-28
Approval NumberZ20010172	Chuanke Zhi Injection	Guangzhou Wanzheng Pharmaceutical Co Ltd	Injections	2024-03-26
Approval NumberZ20025126	Chuanluotong Capsule	Yunnan Dianzhong Pharmaceutical Co Ltd	Capsules	2020-05-11
Approval NumberZ22025030	Chuanshu Tablet	Xiuzheng Pharmaceutical Group Co Ltd	Tablets	2025-01-22
Approval NumberZ20060198	Chuasouning Capsule	Shandong Mingren Furuida Pharmaceutical Co Ltd	Capsules	2025-02-27
Approval NumberZ20013210	Chuasouning Tablet	Jilin Teyan Pharmaceutical Co Ltd	Tablets	2025-04-24
Approval NumberZ20020081	Chuantai Granule	Shaanxi Kanghui Pharmaceutical Co Ltd	Granules	2020-08-20
Approval NumberZ35020027	Chuanxiling Capsule	Sinopharm Xingya Xiamen Pharmaceutical Co Ltd	Capsules	2025-02-06
Approval NumberZ20026702	Danlong Zhichuan Tablet	Gansu Xinyi Tiansen Pharmaceutical Co Ltd	Tablets	2024-12-25
Approval NumberZ20027153	Earthworm Injection	Guangdong Xinfeng Pharmaceutical Co Ltd	Injections	2024-12-31
Approval NumberZ20090243	Dingchuan Zhike Capsule	Shaanxi Academy of Sciences Pharmaceutical Factory	Capsules	2024-01-04
Approval NumberZ20163037	Dingchuan Zhike Syrup	Hubei Duanzheng Pharmaceutical Co Ltd	Syrup	2021-02-03
Approval NumberZ20025136	Feili Ke Mixture	Guizhou Jianxing Pharmaceutical Co Ltd	Mixture	2024-05-24
Approval NumberZ23021334	Fengqie Pingchuan Plaster	Harbin Pharmaceutical Group Shiyitang Pharmaceutical Factory	Transdermal（Adhesive Plaster）	2025-02-25
Approval NumberZ51020681	Glycyrrhiza Fluid Extract	Sichuan Guorui Pharmaceutical Co Ltd	Fluid Extract Liquid Extract	2025-04-17
Approval NumberZ44020906	Gushen Dingchuan Pill	Guangzhou Baiyunshan Jingxiutang Pharmaceutical Co Ltd	Pills	2024-10-10
Approval NumberZ12020200	Kechuan Plaster	Tianjin Tongrentang Group Co Ltd	Adhesive Plaster	2025-03-10
Approval NumberZ12020201	Kechuanjing Syrup	Tianjin Tongrentang Group Co Ltd	Syrup	2025-03-07
Approval NumberZ20013175	Kechuanshu Tablet	Shanxi Lüliang Traditional Chinese Medicine Factory	Tablets	2025-03-18
Approval NumberZ35020062	Haizhu Chuanxiding Tablet	Xiamen Traditional Chinese Medicine Co Ltd	Tablets	2025-03-03
Approval NumberZ10983017	Hanchuan Plaster	Jinan Jurentang Aimin Pharmaceutical Co Ltd	Adhesive Plaster	2024-12-24
Approval NumberZ62020477	Hanchuan Pill	Gansu Zhongyou Pharmaceutical Co Ltd	Pills	2024-11-06
Approval NumberZ20063931	Hanchuan Zupa Granule	Xinjiang Uygur Pharmaceutical Co Ltd	Granules	2021-01-14
Approval NumberZ20025060	Huanglong Kechuan Capsule	Shaanxi Dongke Pharmaceutical Co Ltd	Capsules	2020-08-24
Approval NumberZ20026890	Jiangdan Kechuan Tablet	Guangdong Luofushan Guoji Pharmaceutical Co Ltd	Tablets	2020-08-10
Approval NumberZ44020241	Jiangqi Dingchuan Pill	Guangzhou Baiyunshan Zhongyi Pharmaceutical Co Ltd	Pills	2024-08-06
Approval NumberZ20070031	Golden Buckwheat Capsule	Duoduopharma Pharmaceutical Co Ltd	Capsules	2022-07-09
Approval NumberZ20060353	Golden Buckwheat Chewable Tablet	Nanjing Cofoe Shenghui Pharmaceutical Co Ltd	Tablets	2021-04-20
Approval NumberZ23020038	Golden Buckwheat Tablet	Heilongjiang Kangmaisi Pharmaceutical Co Ltd	Tablets	2025-02-10
Approval NumberZ11020551	Jingzhi Kesou Tanchuan Pill	Beijing Tongrentang Technology Development Co Ltd Pharmaceutical Factory	Pills	2020-10-09
Approval NumberZ10960033	Juanxiao Tablet	Jiangzhong Pharmaceutical Co Ltd	Tablets	2021-01-18
Approval NumberZ20050692	Lifei Capsule	Zhongshan Hensheng Pharmaceutical Co Ltd	Capsules	2024-08-19
Approval NumberZ20054877	Lifei Tablet	Tonghua Jinma Pharmaceutical Group Co Ltd	Tablets	2025-04-21
Approval NumberZ20030138	Longxiang Pingchuan Capsule	Shandong Huaxin Pharmaceutical Group Co Ltd	Capsules	2020-07-20
Approval NumberZ20025441	Pingchuan Kangyan Capsule	Kangxian Duyiwei Biological Pharmaceutical Co Ltd	Capsules	2024-04-15
Approval NumberZ19993114	Qiguanyan Pill	Henan Baiquan Pharmaceutical Co Ltd	Pills	2025-04-09
Approval NumberZ35020055	Qing'an Chuanding Tablet	Xiamen Traditional Chinese Medicine Co Ltd	Tablets	2025-02-12
Approval NumberZ12020717	Qufeng Huatan Pill	Tianshili Pharmaceutical Group Co Ltd Daren Tang Pharmaceutical Factory	Pills	2025-04-11
Approval NumberZ23023238	Ruyi Dingchuan Tablet	Heilongjiang Fuhe Pharmaceutical Group Co Ltd	Tablets	2025-04-17
Approval NumberZ20103075	Suhuang Zhike Capsule	Yangtze River Pharmaceutical Group Beijing Haiyan Pharmaceutical Co Ltd; Yangtze River Pharmaceutical Group Jiangsu Longfengtang Traditional Chinese Medicine Co Ltd	Capsules	2020-11-17
Approval NumberZ22022120	Tankeqing Tablet	Jilin Yatai Yong'antang Pharmaceutical Co Ltd	Tablets	2025-04-10
Approval NumberZ20184046	Marsdenia tenacissima Capsule	Chongqing Yunfeng Pharmaceutical Co Ltd	Capsules	2023-07-05
Approval NumberZ20090080	Marsdenia tenacissima Chewable Tablet	Hainan Zhongyu Pharmaceutical Co Ltd	Tablets	2023-07-24
Approval NumberZ20173019	Marsdenia tenacissima Granule	Zhejiang Conba Pharmaceutical Co Ltd	Granules	2021-12-03
Approval NumberZ20050646	Marsdenia tenacissima Oral Liquid	Henan Xinsifang Pharmaceutical Co Ltd	Mixture	2025-03-10
Approval NumberZ22022495	Marsdenia tenacissima Tablet	Tonghua Jinma Pharmaceutical Group Co Ltd	Tablets	2025-04-18
Approval NumberZ20054773	Marsdenia tenacissima Syrup	Henan Xinsifang Pharmaceutical Co Ltd	Syrup	2025-03-10
Approval NumberZ20184062	Xiangma Hanchuan Plaster	Xiangyu Pharmaceutical Co Ltd	Transdermal	2023-06-24
Approval NumberZ20080590	Xiao'aiping Dropping Pill	Hainan Zhuoli Pharmaceutical Co Ltd	Pills	2023-08-11
Approval NumberZ20090584	Xiao'aiping Dispersible Tablet	Hunan Qianjin Xieli Pharmaceutical Co Ltd	Tablets	2023-11-16
Approval NumberZ20080468	Xiao'aiping Pill	Tongyao Pharmaceutical Group Co Ltd	Pills	2023-06-27
Approval NumberZ22023104	Xiaochuan Plaster	Siping Sanfan Technology Pharmaceutical Co Ltd	Ointment	2020-11-12
Approval NumberZ23020718	Xiaokening Tablet	Heilongjiang Hongdoushan Pharmaceutical Co Ltd	Tablets	2025-05-06
Approval NumberZ20010138	Xiao'er Dingchuan Oral Liquid	Rongchang Pharmaceutical (Zibo) Co Ltd	Mixture	2024-07-24
Approval NumberZ12020178	Xiao'er Feibining Tablet	Tianjin Tongrentang Group Co Ltd	Tablets	2025-01-26
Approval NumberZ22025454	Xiao'er Zhenbei Powder	Jilin Tiantai Pharmaceutical Co Ltd	Powders	2025-04-24
Approval NumberZ22025513	Xiao'er Zhixiaoling Tablet	Jilin Aodong Yanbian Pharmaceutical Co Ltd	Tablets	2025-04-22
Approval NumberZ20050168	Asthma Capsule	Guizhou Baitai Pharmaceutical Co Ltd	Capsules	2025-03-11
Approval NumberZ20053935	Xiaochuanning Granule	Guizhou Baitai Pharmaceutical Co Ltd	Granules	2025-04-03
Approval NumberZ20033159	Xiaochuanning Tablet	Guangdong Wanfang Pharmaceutical Co Ltd	Tablets	2025-04-03
Approval NumberZ23021013	Asthma Tablet	Kuihua Pharmaceutical Group (Jiamusi) Co Ltd	Tablets	2025-04-28
Approval NumberB20020460	Yifei Huatan Capsule	Gansu Hexi Pharmaceutical Co Ltd	Capsules	2024-12-25
Approval NumberZ20050038	Zhenkening Dropping Pill	Guizhou Huangguoshu Lishuang Pharmaceutical Co Ltd	Pills	2024-10-17
Approval NumberZ10960025	Zhenkening Capsule	Chengdu Kanghong Pharmaceutical Co Ltd	Capsules	2024-04-24
Approval NumberZ20043391	Zhenkening Granule	Guizhou Bailing Group Zhengxin Pharmaceutical Co Ltd	Granules	2025-02-21
Approval NumberZ51021432	Zhenkening Syrup	Sichuan Tongyuan Pharmaceutical Group Co Ltd	Syrup	2025-01-21
Approval NumberZ43020042	Bronchitis Tablet	Jiuzhitang Co Ltd	Tablets	2025-02-11
Approval NumberZ20000058	Zhichuanling Oral Liquid	Jiangsu Suzhong Pharmaceutical Group Co Ltd	Mixture	2020-07-28
Approval NumberZ52020225	Zhichuanling Aerosol	Guizhou Hanfang Pharmaceutical Co Ltd	Aerosol	2025-04-03
Approval NumberZ10910007	Zhichuanling Injection	Jiangsu Suzhong Pharmaceutical Group Biological Pharmaceutical Co Ltd	Injections	2020-07-28
Approval NumberZ45020282	Zhike Dingchuan Tablet	Guilin Zhongzu Traditional Chinese Medicine Co Ltd	Tablets	2020-08-24
Approval NumberZ20055027	Zhike Huatan Pill	Henan Zhongjing Pharmaceutical Co Ltd	Pills	2022-07-18
Approval NumberZ20025040	Zhike Qu Tan Syrup	Kangxian Duyiwei Biological Pharmaceutical Co Ltd	Syrup	2024-04-15
Approval NumberZ20163031	Zhiling Capsule	Zhejiang Shengbo Pharmaceutical Co Ltd	Capsules	2021-04-02
Approval NumberZ44021200	Zhubei Dingchuan Pill	Guangdong Wannianqing Pharmaceutical Co Ltd	Pills	2024-11-21
